# Supplementary material for: Comparative Metabolomics Reveals Key Pathways Associated With the Synergistic Killing of Colistin and Sulbactam Combination Against Multidrug-Resistant Acinetobacter baumannii
Source: Front Pharmacol. 2019 Jul 4;10:754. doi: 10.3389/fphar.2019.00754 (PMC6620532; doi:10.3389/fphar.2019.00754)
Supplement: Supplementary file 2 [file DataSheet_2.xlsx]

## Sheet: Dataste S2
Supplementary dataset S2. Significant metabolites identified in Acinetobacter baumannii 090342 in response to colistin alone (COL, 1 mg/L), sulbactam alone (SUL, 128 mg/L), and the combination (CS) at (A) 1, (B) 4 and (C) 24 h. Significant fold-changes (i.e. log2FC ≥ 1 or ≤ -1) are highlighted in bold and italic (FDR ≤ 0.05, one-way ANOVA).
(A)
Mass	RT	FORMULA	Putative metabolite	Confidence	Map	Pathway	Log2 (fold change)			FDR
							COL	SUL	CS
203.116	7.55139	C9H17NO4	O-Acetylcarnitine	6	Amino Acid Metabolism	Alanine and aspartate metabolism	0.275246	-1.14877	-0.546542	0.00537829
175.096	15.836	C6H13N3O3	L-Citrulline	10	Amino Acid Metabolism	Arginine and proline metabolism	-0.23291	-1.15003	-1.09158	0.000879687
247.069	16.9636	C9H13NO7	N-Succinyl-L-glutamate	8	Amino Acid Metabolism	Arginine and proline metabolism	-0.270805	-1.46128	-1.03524	0.0191114
160.085	11.0197	C6H12N2O3	D-Alanyl-D-alanine	8	Amino Acid Metabolism	D-Alanine metabolism__Peptidoglycan biosynthesis	-0.163578	-1.10619	-1.35181	0.00898443
132.09	15.6919	C5H12N2O2	(2R,4S)-2,4-Diaminopentanoate	8	Amino Acid Metabolism	D-Arginine and D-ornithine metabolism	-0.0512322	-1.00315	-0.897808	0.0334578
679.101	15.3059	C20H31N3O19P2	UDP-N-acetylmuramate	8	Amino Acid Metabolism	D-Glutamine and D-glutamate metabolism__Aminosugars metabolism__Peptidoglycan biosynthesis	-0.0674919	-1.00926	-0.937549	0.013926
259.046	16.4089	C6H14NO8P	D-Glucosamine 6-phosphate	10	Amino Acid Metabolism	Glutamate metabolism__Aminosugars metabolism	-0.154651	-5.15441	-1.31661	0.0291472
307.084	14.0705	C10H17N3O6S	Glutathione	8	Amino Acid Metabolism	Glutamate metabolism__Cysteine metabolism__Glutathione metabolism	-0.594419	-1.75728	-2.0155	0.0444483
250.062	13.9106	C8H14N2O5S	gamma-L-Glutamyl-L-cysteine	8	Amino Acid Metabolism	Glutamate metabolism__Glutathione metabolism	-0.586365	-1.84913	-2.11422	0.0048922
111.08	23.5895	C5H9N3	1H-Imidazole-4-ethanamine	10	Amino Acid Metabolism	Histidine metabolism	-0.16517	-1.25131	-1.17352	0.00338911
717.273	17.2412	C30H39N9O12	5-Methyltetrahydropteroyltri-L-glutamate	6	Amino Acid Metabolism	homoserine and methionine biosynthesis __ methionine biosynthesis II __ methionine biosynthesis III __ superpathway of methionine biosynthesis (by sulfhydrylation) __ superpathway of methionine biosynthesis (transsulfuration)	-0.1303	-1.49506	-1.41969	0.0291816
190.095	14.67	C7H14N2O4	meso-2,6-Diaminoheptanedioate	6	Amino Acid Metabolism	Lysine biosynthesis	1.28507	-1.49226	-1.48694	0.0085586
159.09	12.8289	C7H13NO3	5-Acetamidopentanoate	8	Amino Acid Metabolism	Lysine degradation	0.198079	1.25629	1.11464	0.0468627
218.127	14.3842	C9H18N2O4	N2-(D-1-Carboxyethyl)-L-lysine	6	Amino Acid Metabolism	Lysine degradation	-0.114814	-1.09295	-1.16405	0.00113547
188.116	15.0143	C8H16N2O3	N6-Acetyl-L-lysine	6	Amino Acid Metabolism	Lysine degradation	-0.438266	-1.05858	-1.30921	0.0468655
219.074	13.6649	C8H13NO6	O-Succinyl-L-homoserine	8	Amino Acid Metabolism	Methionine metabolism__Sulfur metabolism	0.0724638	-1.04016	-0.933976	0.00222525
165.079	14.2345	C9H11NO2	D-Phenylalanine	8	Amino Acid Metabolism	Phenylalanine metabolism	0.325237	-1.97569	-1.4185	0.000844493
239.094	8.74971	C7H17N3O4S	N-Ornithyl-L-taurine	8	Amino Acid Metabolism	Undefined	0.143183	-1.33668	-2.14963	0.0108521
867.167	12.0223	C26H44N7O18P3S	(2S,3S)-3-Hydroxy-2-methylbutanoyl-CoA	8	Amino Acid Metabolism	Valine, leucine and isoleucine degradation	4.79633	0	0	0.0207688
246.133	14.1428	C9H18N4O4	L-N2-(2-Carboxyethyl)arginine	6	Biosynthesis of Secondary Metabolites	Clavulanic acid biosynthesis	0.0595216	-0.902477	-1.20893	0.0011423
156.151	7.56816	C10H20O	(+)-Neomenthol	6	Biosynthesis of Secondary Metabolites	Monoterpenoid biosynthesis	1.33647	1.14644	1.97411	0.00190618
156.151	4.30444	C10H20O	(-)-Menthol	6	Biosynthesis of Secondary Metabolites	Monoterpenoid biosynthesis	0.750333	0.496147	1.12124	0.0481625
621.062	17.2521	C17H25N3O18P2	UDP-N-acetyl-D-mannosaminouronate	8	Carbohydrate Metabolism	Aminosugars metabolism	-0.375405	-0.943942	-1.20689	0.0260752
607.081	14.7655	C17H27N3O17P2	UDP-N-acetyl-D-glucosamine	10	Carbohydrate Metabolism	Aminosugars metabolism__Lipopolysaccharide biosynthesis__Peptidoglycan biosynthesis	-0.661072	-1.68337	-1.96255	0.0393738
210.038	16.5152	C6H10O8	D-Glucarate	8	Carbohydrate Metabolism	Ascorbate and aldarate metabolism	0.48503	-1.33828	-1.30163	0.0260072
88.0523	7.58278	C4H8O2	Butanoic acid	8	Carbohydrate Metabolism	Butanoate metabolism	-1.15503	-0.0290199	-1.0104	0.00195506
158.069	16.016	C6H10N2O3	4-Methylene-L-glutamine	6	Carbohydrate Metabolism	C5-Branched dibasic acid metabolism	-0.393266	-0.928862	-1.03333	0.0121328
255.705	5.13764	C21H36N7O16P3S	CoA	8	Carbohydrate Metabolism	Citrate cycle (TCA cycle)__Fatty acid metabolism__Pantothenate and CoA biosynthesis	-0.875276	-0.520417	-1.19806	0.00318502
178.048	12.5144	C6H10O6	2-Dehydro-3-deoxy-D-galactonate	8	Carbohydrate Metabolism	Galactose metabolism	-0.119252	-0.890466	-1.10519	0.0275467
185.993	16.5234	C3H7O7P	3-Phospho-D-glycerate	10	Carbohydrate Metabolism	Glycolysis / Gluconeogenesis__Glycine, serine and threonine metabolism__Glycerolipid metabolism__Glyoxylate and dicarboxylate metabolism__Carbon fixation	0.533438	-1.23839	-0.855281	0.000398718
178.048	11.9389	C6H10O6	D-Glucono-1,5-lactone	8	Carbohydrate Metabolism	Pentose phosphate pathway	-0.0416559	-0.859394	-1.00602	0.0212208
290.04	15.9596	C7H15O10P	D-Sedoheptulose 7-phosphate	8	Carbohydrate Metabolism	Pentose phosphate pathway__Carbon fixation	-0.313876	-1.09894	-0.938249	0.00509801
206.043	16.9612	C7H10O7	2-Methylcitrate	6	Carbohydrate Metabolism	Propanoate metabolism	0.385911	-1.13715	-0.856544	0.0120165
498.218	18.7147	C18H34N4O12	N2-Maltulosylarginine	8	Carbohydrate Metabolism	Undefined	0.143092	-1.26117	-1.38289	0.000445256
356.074	12.618	C15H16O10	Caffeic acid 4-O-glucuronide	6	Carbohydrate Metabolism	Undefined	-0.0188019	-1.0116	-0.793436	3.14208e-05
339.996	17.621	C6H14O12P2	D-Fructose 1,6-bisphosphate	8	Energy Metabolism	Carbon fixation	0.556501	-1.41253	-1.26747	0.00715694
665.124	13.1321	C21H29N7O14P2	NADH	8	Energy Metabolism	Oxidative phosphorylation	-0.370755	-2.04411	-1.333	0.0329016
97.9768	15.6738	H3O4P	Orthophosphate	8	Energy Metabolism	Oxidative phosphorylation__Photosynthesis__Peptidoglycan biosynthesis	0.00169427	-1.27099	-1.09657	0.000768794
238.069	13.6084	C8H14O8	3-Deoxy-D-manno-octulosonate	8	Glycan Biosynthesis and Metabolism	Lipopolysaccharide biosynthesis	-0.601655	-1.16776	-1.60574	0.000982133
501.665	5.14592	C37H64N7O17P3S	trans-Hexadec-2-enoyl-CoA	6	Lipid Metabolism	Fatty acid elongation in mitochondria__Fatty acid metabolism	-0.841926	-0.748058	-1.06302	0.0264987
438.255	4.06525	C23H38N2O4S	15S-hydroxy,14R-(S-cysteinyl)-5Z,8Z,10E,12E-eicosatetraenoic acid	8	Lipids: Fatty Acyls	Eicosanoids	0.649433	0.393688	1.84986	0.000293567
254.225	3.99645	C16H30O2	FA(16:1)	6	Lipids: Fatty Acyls	Fatty acid biosynthesis	-1.15914	0.694413	-0.74029	9.93407e-05
256.24	4.01516	C16H32O2	FA(16:0)	8	Lipids: Fatty Acyls	Fatty acid biosynthesis__Fatty acid elongation in mitochondria__Fatty acid metabolism__Biosynthesis of unsaturated fatty acids	-1.1268	0.333208	-0.585755	9.16234e-05
144.115	4.63605	C8H16O2	FA ethyl(6:0)	8	Lipids: Fatty Acyls	Fatty Acids and Conjugates	-1.00972	0.286438	-0.475696	0.00276793
268.24	3.97135	C17H32O2	FA methyl(16:1)	6	Lipids: Fatty Acyls	Fatty Acids and Conjugates	-1.0629	0.5465	-0.545567	0.000110022
142.099	4.68983	C8H14O2	FA (8:1)	6	Lipids: Fatty Acyls	Fatty Acids and Conjugates	-1.15476	0.293328	-0.490121	0.012083
282.256	3.94211	C18H34O2	FA (18:1)	6	Lipids: Fatty Acyls	Fatty Acids and Conjugates	-1.19442	0.749926	-0.512284	5.10438e-05
398.34	3.78701	C24H46O4	Axillarenic acid	6	Lipids: Fatty Acyls	Fatty Acids and Conjugates	-1.27339	-0.0456736	-0.779445	0.00213388
270.219	4.05382	C16H30O3	FA oxo(16:0)	6	Lipids: Fatty Acyls	Fatty Acids and Conjugates	-1.38462	-0.0837469	-0.777812	0.0338636
188.141	4.42165	C10H20O3	FA hydroxy(10:0)	8	Lipids: Fatty Acyls	Fatty Acids and Conjugates	-1.42072	0.0652383	-1.01605	0.0349849
226.193	4.06507	C14H26O2	FA (14:1) tetradecenoic acid	6	Lipids: Fatty Acyls	Fatty Acids and Conjugates	-1.80587	0.369929	-1.2195	0.00243418
198.162	4.15371	C12H22O2	FA (12:1) dodecenoic acid	8	Lipids: Fatty Acyls	Fatty Acids and Conjugates	-2.49431	0.565789	-1.6682	0.00336137
548.48	3.69072	C35H64O4	Cohibin A	6	Lipids: Fatty Acyls	Undefined	0.703978	0.299077	1.08161	3.05341e-06
562.364	3.58204	C29H55O8P	PA(26:1)	6	Lipids: Glycerophospholipids	Glycerophosphates	0.913868	0.332269	1.71894	6.72753e-05
576.379	3.58666	C30H57O8P	PA(27:1)	6	Lipids: Glycerophospholipids	Glycerophosphates	0.4032	0.479012	1.09947	0.00101679
644.442	3.8107	C35H65O8P	PA(32:2)	8	Lipids: Glycerophospholipids	Glycerophosphates	-1.2456	-0.0480971	-1.18538	2.23164e-05
648.472	3.79219	C35H69O8P	PA(32:0)	6	Lipids: Glycerophospholipids	Glycerophosphates	-1.67014	0.0907488	-0.783049	0.00159123
689.499	4.11757	C37H72NO8P	PE(32:1)	8	Lipids: Glycerophospholipids	Glycerophosphoethanolamines	0.828368	0.107545	1.23468	1.24005e-07
484.28	4.01378	C22H45O9P	[PG (16:0)] 1-hexadecanoyl-sn-glycero-3-phospho-(1'-sn-glycerol)	8	Lipids: Glycerophospholipids	Glycerophosphoglycerols	0.956202	0.414173	1.60175	0.000360683
720.495	3.70346	C38H73O10P	PG(32:1)	6	Lipids: Glycerophospholipids	Glycerophosphoglycerols	0.840434	0.220326	1.18481	8.51704e-05
716.516	3.64892	C79H150O17P2	CL(16:1(9Z)/18:0/18:1(9Z)/18:0)	6	Lipids: Glycerophospholipids	Undefined	-1.15235	0.413425	-0.801888	1.94246e-05
386.115	11.0306	C24H18O5	[Fv hydrox] 8-Cinnamoyl-3,4-dihydro-5,7-dihydroxy-4-phenylcoumarin	6	Lipids: Polyketides	Flavonoids	-0.60926	-2.61333	-3.36025	0.0322503
301.298	5.00309	C18H39NO2	[SP amino(18:0/2:0)] 2S-aminooctadecane-1,3R-diol	6	Lipids: Sphingolipids	Sphingoid bases	0.574387	0.471872	1.23347	0.000749116
254.09	22.7383	C11H14N2O5	N-Ribosylnicotinamide	8	Metabolism of Cofactors and Vitamins	Nicotinate and nicotinamide metabolism	-0.708492	-0.782071	-1.84042	0.00196123
123.032	7.75757	C6H5NO2	Nicotinate	8	Metabolism of Cofactors and Vitamins	Nicotinate and nicotinamide metabolism__Alkaloid biosynthesis II	-0.583832	1.04878	0.414021	0.00390919
687.15	9.62923	C21H35N7O13P2S	Dephospho-CoA	8	Metabolism of Cofactors and Vitamins	Pantothenate and CoA biosynthesis	-0.592148	-1.46233	-2.67597	0.00189746
348.047	15.1781	C10H13N4O8P	IMP	8	Nucleotide Metabolism	Purine metabolism	0.0974178	-1.17639	-0.860637	0.00788064
252.086	9.63442	C10H12N4O4	Deoxyinosine	6	Nucleotide Metabolism	Purine metabolism	-0.387062	-2.21604	-2.19852	0.00224815
268.081	10.9078	C10H12N4O5	Inosine	10	Nucleotide Metabolism	Purine metabolism	-0.976876	-1.72999	-2.61316	6.01775e-05
283.092	12.5884	C10H13N5O5	Guanosine	10	Nucleotide Metabolism	Purine metabolism	-1.05978	-1.73541	-2.43409	0.000208187
463.074	17.7989	C14H18N5O11P	N6-(1,2-Dicarboxyethyl)-AMP	8	Nucleotide Metabolism	Purine metabolism__Alanine and aspartate metabolism	0.322373	-1.25087	-1.48008	2.17885e-05
363.058	16.4149	C10H14N5O8P	GMP	8	Nucleotide Metabolism	Purine metabolism__Glutamate metabolism	-0.364146	-1.64295	-1.77668	0.000258878
323.052	15.5986	C9H14N3O8P	CMP	8	Nucleotide Metabolism	Pyrimidine metabolism	-0.115831	-1.05651	-1.09144	0.00190844
482.984	17.6877	C9H16N3O14P3	CTP	8	Nucleotide Metabolism	Pyrimidine metabolism	-0.200213	-0.991101	-1.33118	0.00973787
483.968	17.1965	C9H15N2O15P3	UTP	10	Nucleotide Metabolism	Pyrimidine metabolism	-0.253103	-0.742105	-1.09967	0.038646
403.018	16.6177	C9H15N3O11P2	CDP	8	Nucleotide Metabolism	Pyrimidine metabolism	-0.257522	-1.03677	-1.03554	0.0039783
243.085	11.8991	C9H13N3O5	Cytidine	10	Nucleotide Metabolism	Pyrimidine metabolism	-0.350183	-0.98639	-1.23032	0.000315855
242.091	7.59972	C10H14N2O5	Thymidine	8	Nucleotide Metabolism	Pyrimidine metabolism	-0.553668	-0.909931	-1.24405	0.00870871
126.043	7.5934	C5H6N2O2	Thymine	8	Nucleotide Metabolism	Pyrimidine metabolism	-0.574134	-0.680417	-1.16021	0.0340416
324.036	14.8413	C9H13N2O9P	UMP	10	Nucleotide Metabolism	Pyrimidine metabolism__Peptidoglycan biosynthesis	-0.206586	-1.22508	-1.13498	0.00390265
247.08	15.7499	C8H13N3O6	Asn-Asp	6	Peptide(di-)	Acidic peptide	3.42275	0	0	0.020811
276.096	16.8509	C10H16N2O7	Glu-Glu	8	Peptide(di-)	Acidic peptide	0.183229	-1.00351	-1.09888	0.000333851
289.139	18.1074	C10H19N5O5	Asp-Arg	6	Peptide(di-)	Basic peptide	0.235736	-1.00257	-1.00783	2.52116e-05
247.117	18.2177	C9H17N3O5	Thr-Gln	6	Peptide(di-)	Polar peptide	-0.448383	-2.86418	-4.96458	0.0270237
389.155	15.2273	C14H23N5O8	Ala-Ala-Asn-Asp	6	Peptide(tetra-)	Acidic peptide	0.157604	-0.851921	-1.05681	0.00194538
496.264	9.7898	C22H36N6O7	Asp-Ile-His-Ile	8	Peptide(tetra-)	Basic peptide	0.300955	-1.00322	-0.957317	8.69109e-05
503.234	15.9376	C19H33N7O9	Ala-Glu-Arg-Glu	8	Peptide(tetra-)	Basic peptide	0.266263	-1.23662	-1.47658	0.000754943
371.217	15.2665	C16H29N5O5	Ala-Lys-Gly-Pro	6	Peptide(tetra-)	Basic peptide	0.211293	-1.121	-1.47741	2.60651e-05
399.223	15.323	C16H29N7O5	Ala-Gly-Pro-Arg	6	Peptide(tetra-)	Basic peptide	0.143836	-1.68018	-2.17915	3.65383e-05
510.255	14.6152	C21H34N8O7	Asn-Leu-Gln-His	6	Peptide(tetra-)	Basic peptide	0.0282823	-1.03452	-1.04919	0.000121686
532.249	15.2495	C21H36N6O10	Glu-Glu-Gln-Lys	8	Peptide(tetra-)	Basic peptide	0	2.99659	6.3323	7.62338e-08
403.243	13.5803	C17H33N5O6	Ala-Lys-Val-Ser	8	Peptide(tetra-)	Basic peptide	-0.267981	-1.36019	-6.09908	0.0065272
484.228	12.2574	C20H32N6O8	Asp-Leu-Thr-His	8	Peptide(tetra-)	Basic peptide	-0.434588	1.23819	0.267485	0.000314807
391.188	14.1125	C15H29N5O5S	Ala-Lys-Ala-Cys	8	Peptide(tetra-)	Basic peptide	-0.469515	-2.39182	-6.18403	0.000132542
388.196	10.817	C16H28N4O7	Ala-Glu-Gly-Ile	6	Peptide(tetra-)	Hydrophobic peptide	0.30762	-1.00761	-0.967496	0.00336783
488.227	9.87635	C24H32N4O7	Glu-Phe-Pro-Pro	8	Peptide(tetra-)	Hydrophobic peptide	0.161998	-1.39862	-1.56073	0.00162148
503.237	9.35203	C24H33N5O7	Ala-Leu-Trp-Asp	6	Peptide(tetra-)	Hydrophobic peptide	0.144816	-1.41251	-1.45175	3.79264e-05
439.243	9.02486	C20H33N5O6	Asn-Leu-Pro-Pro	8	Peptide(tetra-)	Hydrophobic peptide	0.112804	-1.09878	-1.14553	1.94227e-05
504.168	18.0438	C23H28N4O7S	Cys-Gly-Tyr-Tyr	6	Peptide(tetra-)	Hydrophobic peptide	0.0935994	-1.03384	-1.10229	2.64925e-05
531.27	9.7513	C26H37N5O7	Asp-Leu-Trp-Val	6	Peptide(tetra-)	Hydrophobic peptide	0.0843006	-1.04948	-1.07355	6.46422e-05
446.201	10.4963	C18H30N4O9	Ala-Glu-Asp-Ile	8	Peptide(tetra-)	Hydrophobic peptide	0.0162251	-1.17252	-1.33494	4.58494e-05
487.243	7.60976	C24H33N5O6	Gln-Phe-Pro-Pro	8	Peptide(tetra-)	Hydrophobic peptide	-0.00587027	-1.15594	-1.28913	0.00624655
472.269	7.55745	C25H36N4O5	Leu-Phe-Pro-Pro	6	Peptide(tetra-)	Hydrophobic peptide	-0.00652345	-1.51514	-2.0595	0.00390339
406.185	9.13006	C19H26N4O6	Ala-Gly-Pro-Tyr	8	Peptide(tetra-)	Hydrophobic peptide	-0.0349869	-1.12027	-1.38349	6.39779e-05
471.233	12.9131	C20H33N5O8	Asn-Glu-Ile-Pro	8	Peptide(tetra-)	Hydrophobic peptide	-0.0982721	-0.813481	-1.00266	6.45146e-05
472.268	5.13914	C25H36N4O5	Ile-Phe-Pro-Pro	6	Peptide(tetra-)	Hydrophobic peptide	-0.522695	-1.17574	-1.64432	0.0156641
462.197	15.2562	C18H30N4O10	Asp-Glu-Ile-Ser	6	Peptide(tetra-)	Hydrophobic peptide	-0.64813	1.45367	0.550542	0.00654475
354.19	14.193	C16H26N4O5	Ala-Ala-Pro-Pro	6	Peptide(tetra-)	Nonpolar peptide	0.192865	-1.24456	-1.16084	0.000755442
340.174	12.6022	C15H24N4O5	Ala-Gly-Pro-Pro	8	Peptide(tetra-)	Polar peptide	0.0596382	-0.936491	-1.15547	6.92696e-06
427.207	13.1235	C18H29N5O7	Asn-Thr-Pro-Pro	8	Peptide(tetra-)	Polar peptide	0.0220277	-1.25296	-1.37671	9.7357e-06
402.186	13.2607	C15H26N6O7	Ala-Ala-Asn-Gln	8	Peptide(tetra-)	Polar peptide	-1.04489	-1.19229	-2.25173	0.00276988
359.133	12.8278	C14H21N3O8	Glu-Asp-Pro	8	Peptide(tri-)	Acidic peptide	0.412169	-1.14447	-1.10962	1.03511e-05
331.138	15.0473	C13H21N3O7	Glu-Pro-Ser	8	Peptide(tri-)	Acidic peptide	0.111256	-0.948628	-1.02386	2.93472e-05
345.153	14.5593	C14H23N3O7	Glu-Pro-Thr	8	Peptide(tri-)	Acidic peptide	0.0385934	-0.661763	-1.19262	2.45082e-05
390.227	11.4902	C20H30N4O4	Lys-Phe-Pro	6	Peptide(tri-)	Basic peptide	0.260393	-1.07502	-1.10464	5.15604e-05
342.226	13.2002	C16H30N4O4	Lys-Val-Pro	6	Peptide(tri-)	Basic peptide	0.24167	-1.26526	-1.49459	5.14666e-05
314.195	14.6626	C14H26N4O4	Lys-Ala-Pro	8	Peptide(tri-)	Basic peptide	0.0159569	-0.978139	-1.12392	1.95255e-06
429.237	12.4716	C22H31N5O4	Lys-Trp-Pro	8	Peptide(tri-)	Basic peptide	-0.143955	-1.18818	-2.08872	3.4786e-05
271.153	9.85269	C12H21N3O4	Val-Gly-Pro	6	Peptide(tri-)	Hydrophobic peptide	0.27319	-1.02978	-0.956965	0.000431146
349.164	8.45835	C17H23N3O5	Ala-Pro-Tyr	6	Peptide(tri-)	Hydrophobic peptide	0.182301	-1.02426	-0.77248	0.000879981
365.159	8.9404	C17H23N3O6	Glu-Ala-Phe	6	Peptide(tri-)	Hydrophobic peptide	0.0635835	-0.897432	-1.11177	0.000372928
290.123	16.5978	C10H18N4O6	Ala-Asn-Ser	8	Peptide(tri-)	Polar peptide	0.345285	-1.20519	-1.23557	0.00474007
274.128	12.8544	C10H18N4O5	Ala-Ala-Asn	6	Peptide(tri-)	Polar peptide	-0.571177	-0.79473	-1.65225	0.00346676
261.133	18.0338	C10H19N3O5	Gammaglutamylornithine	6	Peptides	Undefined	0.236937	-1.13666	-0.822102	0.000352485
248.064	16.6942	C8H12N2O7	L-beta-aspartyl-L-asparticacid	6	Peptides	Undefined	-0.00123074	-2.82459	-5.20107	6.90635e-05
310.116	13.5968	C14H18N2O6	Gamma-Glutamyltyrosine	6	Peptides	Undefined	-0.0186938	-1.0251	-0.970149	0.000515183
100.016	15.3831	C4H4O3	2-oxobut-3-enanoate	5	Undefined	3-methylquinoline degradation	-0.247553	-2.41872	-0.950188	0.00622382
232.056	10.1598	C13H12O2S	(2E,11Z)-5-[5-(Methylthio)-4-penten-2-ynyl]-2-furanacrolein	7	Undefined	Undefined	0.995116	1.41673	1.70972	0.0108705
222.074	12.7368	C8H14O7	6-Acetyl-D-glucose	5	Undefined	Undefined	0.788406	-2.49134	-2.49134	0.0274619
182.085	7.49864	C12H10N2	Harman	7	Undefined	Undefined	0.605996	1.40929	1.42981	0.0136741
182.085	6.27522	C12H10N2	Harman	7	Undefined	Undefined	0.249846	1.0677	1.06032	0.000659816
275.148	16.6853	C11H21N3O5	Epsilon-(gamma-Glutamyl)-lysine	5	Undefined	Undefined	0.242195	-1.099	-1.24534	0.000114213
182.085	6.90065	C12H10N2	Harman	7	Undefined	Undefined	0.171424	1.01748	0.95238	0.000465302
375.179	8.40882	C19H25N3O5	4-[N-&gamma;-L-glutamyl-)-p-(&beta;-aminoethyl)phenoxy-methyl]-2-(aminomethyl)furan	5	Undefined	Undefined	0.0513633	-1.05489	-0.951164	0.00065284
400.232	7.78896	C18H32N4O6	bisucaberin	7	Undefined	Undefined	0.0216684	1.86552	1.1004	0.00220102
191.062	6.45775	C7H13NO3S	N-Acetylmethionine	7	Undefined	Undefined	0.0133051	-1.93306	-1.25104	0.0161661
375.152	10.1383	C16H25NO9	Simmondsin	5	Undefined	Undefined	-0.00025384	-1.90963	-3.18462	0.00223763
293.111	10.1143	C11H19NO8	N-Acetylmuramate	5	Undefined	Undefined	-0.0699083	-1.5209	-0.706159	0.0178239
321.1	13.1841	C11H19N3O6S	gamma-L-Glutamyl-L-cysteinyl-beta-alanine	5	Undefined	Undefined	-0.0837091	-1.00047	-0.714664	0.031314
383.107	14.1841	C14H17N5O8	Succinyladenosine	7	Undefined	Undefined	-0.170141	-0.984126	-1.20195	0.00322317
188.116	12.9121	C8H16N2O3	&gamma;-glutamyl-isopropylamide	5	Undefined	Undefined	-0.19885	-0.758966	-1.07436	0.000856925
181.041	11.8168	C5H11NO4S	DL-Methionine sulfone	7	Undefined	Undefined	-0.263037	6.78321	6.94223	1.0455e-05
372.201	15.1986	C16H28N4O6	(Ac)2-L-Lys-D-Ala-D-Ala	7	Undefined	Undefined	-0.27107	1.19512	0.465676	0.0180194
197.08	10.1297	C8H11N3O3	Methyl5-(but-3-en-1-yl)amino-1,3,4-oxadiazole-2-carboxylate	5	Undefined	Undefined	-0.283762	-0.984311	-1.30542	0.0166553
173.105	7.5685	C8H15NO3	N-Acetyl-L-leucine	5	Undefined	Undefined	-0.313009	-1.23344	-1.16304	0.0392761
264.09	5.20046	C16H12N2O2	Perlolyrine	7	Undefined	Undefined	-0.321469	0.167012	1.00057	0.044893
272.03	15.9629	C7H13O9P	&alpha;-(2,6-anhydro-3-deoxy-D-arabino-heptulopyranosid)onate 7-phosphate	7	Undefined	Undefined	-0.327522	-1.0319	-0.800596	0.00661656
151.049	16.4111	C5H5N5O	2-Hydroxyadenine	5	Undefined	Undefined	-0.331222	-1.53391	-1.77698	0.00193951
223.084	8.06983	C11H13NO4	Bendiocarb	5	Undefined	Undefined	-0.337245	-1.31169	-1.45417	0.0240286
188.08	10.4534	C7H12N2O4	N-Acetylglutamine	7	Undefined	Undefined	-0.339366	-1.30884	-1.42564	0.0349511
173.105	7.09462	C8H15NO3	Isovalerylalanine	5	Undefined	Undefined	-0.346384	-1.21397	-1.35502	0.0313615
289.127	13.215	C11H19N3O6	Ophthalmicacid	9	Undefined	Undefined	-0.372372	-1.32691	-1.44609	0.0498416
422.083	16.7799	C12H23O14P	6-Phospho-beta-D-glucosyl-(1,4)-D-glucose	7	Undefined	Undefined	-0.618324	-1.28471	-1.67362	0.00628415
501.665	7.6212	C37H64N7O17P3S	Palmitelaidoyl-CoA	5	Undefined	Undefined	-0.664819	-0.742929	-1.39038	0.016142
496.049	14.7891	C20H16O15	3,5-Di-O-galloyl-1,4-galactarolactone	5	Undefined	Undefined	-0.765483	-1.93588	-2.38164	0.0234182
144.053	14.0793	C5H8N2O3	N-Nitrosoproline	5	Undefined	Undefined	-1.06257	-2.53921	-2.76784	0.032977
287.112	14.9331	C11H17N3O6	N-Ribosylhistidine	7	Undefined	Undefined	-1.25081	2.02609	1.0255	0.000877143
116.084	5.12989	C6H12O2	4-Hydroxyhexan-3-one	7	Undefined	Undefined	-1.36871	0.182616	-0.85128	0.0023151
170.131	4.2819	C10H18O2	(E)-3,7-Dimethylocta-1,6-diene-3,8-diol	7	Undefined	Undefined	-1.69681	-0.0196024	-1.28695	0.00758775
(B)
203.116	7.55139	C9H17NO4	O-Acetylcarnitine	6	Amino Acid Metabolism	Alanine and aspartate metabolism	-0.0399888	-0.612424	-1.72102	0.00519697
175.048	14.3276	C6H9NO5	N-Acetyl-L-aspartate	10	Amino Acid Metabolism	Alanine and aspartate metabolism	-0.389671	-1.99229	-2.86213	0.000332114
274.128	15.2318	C10H18N4O5	N2-Succinyl-L-arginine	8	Amino Acid Metabolism	Arginine and proline metabolism	-0.155649	-1.57036	-1.96095	6.22033e-05
189.064	13.7808	C7H11NO5	N-Acetyl-L-glutamate	10	Amino Acid Metabolism	Arginine and proline metabolism	-0.254261	-2.5984	-3.39105	5.68702e-06
129.043	14.0698	C5H7NO3	4-Oxoproline	8	Amino Acid Metabolism	Arginine and proline metabolism	-0.269689	-1.292	-1.29684	0.00018892
174.1	13.5116	C7H14N2O3	N-Acetylornithine	6	Amino Acid Metabolism	Arginine and proline metabolism	-0.354937	-1.61812	-2.30985	1.02073e-05
247.069	16.9636	C9H13NO7	N-Succinyl-L-glutamate	8	Amino Acid Metabolism	Arginine and proline metabolism	-0.388772	-1.28232	-2.07612	2.69056e-06
175.096	15.836	C6H13N3O3	L-Citrulline	10	Amino Acid Metabolism	Arginine and proline metabolism	-0.563807	-1.7389	-2.2559	5.73147e-05
398.138	16.3387	C15H22N6O5S	S-Adenosyl-L-methionine	8	Amino Acid Metabolism	Arginine and proline metabolism__Methionine metabolism__Zeatin biosynthesis	-0.209816	-0.923149	-1.56717	8.93787e-07
297.089	7.59992	C11H15N5O3S	5'-Methylthioadenosine	10	Amino Acid Metabolism	Arginine and proline metabolism__Methionine metabolism__Zeatin biosynthesis	-0.473825	-1.00331	-0.990772	0.00174577
240.024	16.0202	C6H12N2O4S2	L-Cystine	10	Amino Acid Metabolism	Cysteine metabolism	-0.300872	1.3308	1.73995	0.00731181
426.087	16.7582	C13H22N4O8S2	S-glutathionyl-L-cysteine	8	Amino Acid Metabolism	Cysteine metabolism	-1.15361	-1.38782	-1.44922	0.0218816
147.053	10.6528	C5H9NO4	O-Acetyl-L-serine	8	Amino Acid Metabolism	Cysteine metabolism__Selenoamino acid metabolism__Zeatin biosynthesis__Sulfur metabolism	-0.319229	-1.28701	-1.87374	0.000118807
160.085	11.0197	C6H12N2O3	D-Alanyl-D-alanine	8	Amino Acid Metabolism	D-Alanine metabolism__Peptidoglycan biosynthesis	-0.048558	-0.862451	-1.29985	1.34881e-07
132.09	15.6919	C5H12N2O2	(2R,4S)-2,4-Diaminopentanoate	8	Amino Acid Metabolism	D-Arginine and D-ornithine metabolism	1.47225	1.0022	0.614446	0.000122044
148.037	14.796	C5H8O5	(R)-2-Hydroxyglutarate	6	Amino Acid Metabolism	glutamate degradation V (via hydroxyglutarate)	-0.244518	-0.91255	-1.11627	1.75777e-07
221.09	11.8079	C8H15NO6	N-Acetyl-D-glucosamine	10	Amino Acid Metabolism	Glutamate metabolism__Aminosugars metabolism	0.169475	0.872455	1.20322	4.98998e-07
259.046	16.4089	C6H14NO8P	D-Glucosamine 6-phosphate	10	Amino Acid Metabolism	Glutamate metabolism__Aminosugars metabolism	-0.998598	-1.37671	-4.95562	0.00411462
113.048	9.5504	C5H7NO2	(S)-1-Pyrroline-5-carboxylate	8	Amino Acid Metabolism	Glutamate metabolism__Arginine and proline metabolism	0.00809805	0.748215	1.59112	0.000107128
307.084	14.0705	C10H17N3O6S	Glutathione	8	Amino Acid Metabolism	Glutamate metabolism__Cysteine metabolism__Glutathione metabolism	-0.291224	-1.66413	-2.71031	2.31162e-07
250.062	13.9106	C8H14N2O5S	gamma-L-Glutamyl-L-cysteine	8	Amino Acid Metabolism	Glutamate metabolism__Glutathione metabolism	-0.242444	-1.69712	-2.39215	0.000130775
612.152	17.122	C20H32N6O12S2	Glutathione disulfide	6	Amino Acid Metabolism	Glutamate metabolism__Glutathione metabolism	-0.402333	-0.525657	-1.91445	0.00257151
146.069	14.9631	C5H10N2O3	L-Glutamine	10	Amino Acid Metabolism	Glutamate metabolism__Purine metabolism__Pyrimidine metabolism__D-Glutamine and D-glutamate metabolism__Nitrogen metabolism	-0.622667	-1.97522	-1.83947	3.57913e-06
117.079	11.4267	C5H11NO2	Betaine	10	Amino Acid Metabolism	Glycine, serine and threonine metabolism	-0.403569	-2.07383	-3.32901	2.7738e-05
153.09	8.61735	C7H11N3O	4-(beta-Acetylaminoethyl)imidazole	6	Amino Acid Metabolism	Histidine metabolism	0.935667	1.23965	1.26763	0.00374594
111.08	23.5895	C5H9N3	1H-Imidazole-4-ethanamine	10	Amino Acid Metabolism	Histidine metabolism	-0.084483	-1.92402	-2.20044	9.2477e-06
174.064	14.454	C6H10N2O4	N-Formimino-L-glutamate	8	Amino Acid Metabolism	Histidine metabolism	-0.113307	-1.0711	-1.12704	2.32842e-08
156.053	10.9685	C6H8N2O3	4-Imidazolone-5-propanoate	8	Amino Acid Metabolism	Histidine metabolism	-0.18612	-0.838018	-1.34422	5.26885e-06
126.043	11.4435	C5H6N2O2	Imidazole-4-acetate	10	Amino Acid Metabolism	Histidine metabolism	-0.539662	-0.951047	-1.13966	0.0151768
717.273	17.2412	C30H39N9O12	5-Methyltetrahydropteroyltri-L-glutamate	6	Amino Acid Metabolism	homoserine and methionine biosynthesis __ methionine biosynthesis II __ methionine biosynthesis III __ superpathway of methionine biosynthesis (by sulfhydrylation) __ superpathway of methionine biosynthesis (transsulfuration)	-0.297875	-0.977838	-1.81368	2.30481e-06
203.079	11.9425	C8H13NO5	N2-Acetyl-L-aminoadipate	8	Amino Acid Metabolism	Lysine biosynthesis	0.1754	0.952771	1.36043	4.13404e-08
190.095	18.1354	C7H14N2O4	LL-2,6-Diaminoheptanedioate	10	Amino Acid Metabolism	Lysine biosynthesis	-0.0556851	-1.97302	-3.58911	2.12364e-07
171.053	13.5635	C7H9NO4	2,3,4,5-Tetrahydrodipicolinate	6	Amino Acid Metabolism	Lysine biosynthesis	-0.0778802	-1.37101	-1.79641	0.000109676
190.095	14.67	C7H14N2O4	meso-2,6-Diaminoheptanedioate	6	Amino Acid Metabolism	Lysine biosynthesis	-0.273945	-0.814058	-1.21868	0.00464206
203.08	12.6493	C8H13NO5	N2-Acetyl-L-aminoadipate	8	Amino Acid Metabolism	Lysine biosynthesis	-0.464824	-1.88234	-2.65305	5.57793e-05
161.069	14.7585	C6H11NO4	L-2-Aminoadipate	8	Amino Acid Metabolism	Lysine biosynthesis__Lysine degradation__Penicillin and cephalosporin biosynthesis	-0.281089	-0.656772	-1.02441	0.00661325
596.671	16.4078	C41H65N9O28P2	UDP-N-acetylmuramoyl-L-alanyl-D-glutamyl-6-carboxy-L-lysyl-D-alanyl- D-alanine	6	Amino Acid Metabolism	Lysine biosynthesis__Peptidoglycan biosynthesis	-0.159147	-0.610099	-1.06441	0.00846833
218.127	14.3842	C9H18N2O4	N2-(D-1-Carboxyethyl)-L-lysine	6	Amino Acid Metabolism	Lysine degradation	-0.076592	-0.885057	-1.30883	5.14886e-06
188.116	15.0143	C8H16N2O3	N6-Acetyl-L-lysine	6	Amino Acid Metabolism	Lysine degradation	-0.266196	-1.4243	-1.92111	2.45934e-07
188.153	21.4194	C9H20N2O2	N6,N6,N6-Trimethyl-L-lysine	10	Amino Acid Metabolism	Lysine degradation	-0.286945	-0.938391	-1.36445	1.41021e-05
161.105	13.2923	C7H15NO3	L-Carnitine	8	Amino Acid Metabolism	Lysine degradation	-0.371419	-0.989135	-1.66511	6.20581e-05
165.079	14.2345	C9H11NO2	D-Phenylalanine	8	Amino Acid Metabolism	Phenylalanine metabolism	-0.0600282	-1.53157	-1.75412	1.86141e-05
182.058	8.76421	C9H10O4	3-(2,3-Dihydroxyphenyl)propanoate	8	Amino Acid Metabolism	Phenylalanine metabolism	-0.239786	-0.966839	-1.28475	5.07674e-07
166.063	7.43903	C9H10O3	3-(3-Hydroxy-phenyl)-propanoic acid	8	Amino Acid Metabolism	Phenylalanine metabolism	-0.464083	-0.367135	-1.26822	0.0176191
114.032	16.0184	C5H6O3	2-Hydroxy-2,4-pentadienoate	6	Amino Acid Metabolism	Phenylalanine metabolism__Benzoate degradation via hydroxylation__Biphenyl degradation__Toluene and xylene degradation__1,4-Dichlorobenzene degradation__Fluorene degradation__Carbazole degradation__Ethylbenzene degradation__Styrene degradation	-0.26081	-1.15111	-1.61817	2.09541e-06
164.047	4.98436	C9H8O3	Phenylpyruvate	8	Amino Acid Metabolism	Phenylalanine metabolism__Phenylalanine, tyrosine and tryptophan biosynthesis	0.0599366	0.277004	1.00072	2.30707e-05
175.063	8.51069	C10H9NO2	Indole-3-acetate	10	Amino Acid Metabolism	Tryptophan metabolism	0.89603	-2.89322	-2.89322	0.0115271
203.058	7.5766	C11H9NO3	Indolepyruvate	8	Amino Acid Metabolism	Tryptophan metabolism	0.148248	0.44781	1.18232	2.61592e-07
212.059	8.23064	C12H8N2O2	Isophenoxazine	8	Amino Acid Metabolism	Tryptophan metabolism	-0.130218	0.796512	1.23433	7.09576e-05
168.042	10.5458	C8H8O4	3,4-Dihydroxyphenylacetate	8	Amino Acid Metabolism	Tyrosine metabolism	-0.265466	-0.88606	-1.0602	0.0025932
191.091	16.088	C6H13N3O4	4-Hydroxycitrulline	8	Amino Acid Metabolism	Undefined	-0.393023	-1.72792	-2.82438	2.50644e-07
246.133	14.1428	C9H18N4O4	L-N2-(2-Carboxyethyl)arginine	6	Biosynthesis of Secondary Metabolites	Clavulanic acid biosynthesis	-0.0242369	-1.13947	-1.29041	9.20991e-06
220.182	4.33159	C15H24O	2-trans,6-trans-Farnesal	8	Biosynthesis of Secondary Metabolites	Undefined	0.269318	0.320016	1.04051	0.0293323
621.062	17.2521	C17H25N3O18P2	UDP-N-acetyl-D-mannosaminouronate	8	Carbohydrate Metabolism	Aminosugars metabolism	-0.0812925	-1.22896	-1.67788	1.64671e-06
309.106	13.0406	C11H19NO9	N-Acetylneuraminate	10	Carbohydrate Metabolism	Aminosugars metabolism	-0.438509	-0.610682	-1.23127	0.00803606
607.081	14.7655	C17H27N3O17P2	UDP-N-acetyl-D-glucosamine	10	Carbohydrate Metabolism	Aminosugars metabolism__Lipopolysaccharide biosynthesis__Peptidoglycan biosynthesis	-0.145931	-1.59023	-2.12135	8.01437e-06
210.038	16.5152	C6H10O8	D-Glucarate	8	Carbohydrate Metabolism	Ascorbate and aldarate metabolism	-0.0282425	-1.45269	-2.1888	3.84263e-08
130.027	10.2887	C5H6O4	2,5-Dioxopentanoate	8	Carbohydrate Metabolism	Ascorbate and aldarate metabolism__Arginine and proline metabolism	0.10458	-1.45968	-1.53963	3.70534e-05
104.047	10.0615	C4H8O3	4-Hydroxybutanoic acid	8	Carbohydrate Metabolism	Butanoate metabolism	-0.126011	-1.07518	-0.930086	0.000169576
190.084	10.3866	C8H14O5	(R)-3-((R)-3-Hydroxybutanoyloxy)butanoate	8	Carbohydrate Metabolism	Butanoate metabolism	-0.159395	-1.3636	-1.57401	1.27203e-06
158.069	16.016	C6H10N2O3	4-Methylene-L-glutamine	6	Carbohydrate Metabolism	C5-Branched dibasic acid metabolism	-0.433947	-1.73372	-2.81536	2.35238e-07
146.022	15.1303	C5H6O5	2-Oxoglutarate	10	Carbohydrate Metabolism	Citrate cycle (TCA cycle)__Ascorbate and aldarate metabolism__Glutamate metabolism__Alanine and aspartate metabolism__Lysine biosynthesis__Histidine metabolism__D-Glutamine and D-glutamate metabolism__Glyoxylate and dicarboxylate metabolism	-0.448788	-1.06999	-0.821966	1.63346e-05
255.705	5.13764	C21H36N7O16P3S	CoA	8	Carbohydrate Metabolism	Citrate cycle (TCA cycle)__Fatty acid metabolism__Pantothenate and CoA biosynthesis	-0.340071	-1.58133	-2.26543	3.21521e-07
260.03	16.5481	C6H13O9P	D-Mannose 6-phosphate	8	Carbohydrate Metabolism	Fructose and mannose metabolism	0.000347267	-1.04518	-1.22218	2.48001e-05
178.048	12.5144	C6H10O6	2-Dehydro-3-deoxy-D-galactonate	8	Carbohydrate Metabolism	Galactose metabolism	-0.182452	-1.32789	-1.54526	5.93357e-07
178.048	15.1292	C6H10O6	D-Galactono-1,4-lactone	8	Carbohydrate Metabolism	Galactose metabolism	-0.26896	-1.22704	-1.70863	0.00142885
342.116	15.9409	C12H22O11	Lactose	10	Carbohydrate Metabolism	Galactose metabolism	-0.317553	-1.23427	-1.87934	4.59766e-07
185.993	16.5234	C3H7O7P	3-Phospho-D-glycerate	10	Carbohydrate Metabolism	Glycolysis / Gluconeogenesis__Glycine, serine and threonine metabolism__Glycerolipid metabolism__Glyoxylate and dicarboxylate metabolism__Carbon fixation	0.0402387	-1.5557	-1.5555	0.000111991
90.0317	15.8167	C3H6O3	(S)-Lactate	6	Carbohydrate Metabolism	Glycolysis / Gluconeogenesis__Pyruvate metabolism__Propanoate metabolism__Styrene degradation	-0.228483	-0.952953	-1.30899	2.19724e-06
566.055	15.9417	C15H24N2O17P2	UDP-glucose	6	Carbohydrate Metabolism	Pentose and glucuronate interconversions__Galactose metabolism__Ascorbate and aldarate metabolism__Pyrimidine metabolism__Starch and sucrose metabolism__Nucleotide sugars metabolism__Glycerolipid metabolism__Zeatin biosynthesis__Biosynthesis of ansamycins	-0.258756	-2.40226	-2.82877	7.23016e-07
178.048	11.9389	C6H10O6	D-Glucono-1,5-lactone	8	Carbohydrate Metabolism	Pentose phosphate pathway	0.154498	-1.23398	-1.47598	1.06349e-05
150.053	11.1785	C5H10O5	D-Ribose	6	Carbohydrate Metabolism	Pentose phosphate pathway	-0.126729	-0.929335	-1.07819	1.51963e-06
214.024	13.5748	C5H11O7P	2-Deoxy-D-ribose 5-phosphate	6	Carbohydrate Metabolism	Pentose phosphate pathway	-0.221537	-0.889945	-1.02706	2.30093e-05
195.074	16.9341	C6H13NO6	2-Amino-2-deoxy-D-gluconate	10	Carbohydrate Metabolism	Pentose phosphate pathway__Aminosugars metabolism	0.484475	1.20104	1.55599	0.00302411
290.04	15.9596	C7H15O10P	D-Sedoheptulose 7-phosphate	8	Carbohydrate Metabolism	Pentose phosphate pathway__Carbon fixation	-0.0585163	-0.982866	-1.24446	2.07884e-06
178.048	11.4416	C6H10O6	2-Dehydro-3-deoxy-D-gluconate	8	Carbohydrate Metabolism	Pentose phosphate pathway__Pentose and glucuronate interconversions	0.0341346	-1.27644	-1.52066	9.94107e-05
214.024	11.1682	C5H11O7P	2-Deoxy-D-ribose 1-phosphate	8	Carbohydrate Metabolism	Pentose phosphate pathway__Pyrimidine metabolism	0.104506	-2.47143	-2.76862	9.83047e-06
206.043	16.9612	C7H10O7	2-Methylcitrate	6	Carbohydrate Metabolism	Propanoate metabolism	0.0399214	-0.564421	-1.14689	7.18076e-05
379.105	15.7998	C13H21N3O8S	(R)-S-Lactoylglutathione	6	Carbohydrate Metabolism	Pyruvate metabolism	0.529703	-1.44157	-5.76247	0.0106882
422.083	15.3623	C12H23O14P	alpha,alpha'-Trehalose 6-phosphate	6	Carbohydrate Metabolism	Starch and sucrose metabolism	-0.448245	-1.3725	-2.122	5.529e-07
120.042	15.947	C4H8O4	D-Erythrose	6	Carbohydrate Metabolism	Undefined	-0.33933	-1.22729	-1.79142	4.51696e-06
319.067	14.6461	C8H18NO10P	N-Gluconyl ethanolamine phosphate	6	Carbohydrate Metabolism	Undefined	-0.850909	-1.19256	-1.6751	3.99023e-05
210.074	10.1742	C7H14O7	Sedoheptulose	6	Energy Metabolism	Carbon fixation	0.120463	-1.93477	-2.0672	4.20674e-05
339.996	17.621	C6H14O12P2	D-Fructose 1,6-bisphosphate	8	Energy Metabolism	Carbon fixation	-0.118296	-1.33882	-1.57712	0.00167269
210.074	13.9166	C7H14O7	Sedoheptulose	6	Energy Metabolism	Carbon fixation	-0.388636	-0.890564	-1.49924	8.16273e-07
665.124	13.1321	C21H29N7O14P2	NADH	8	Energy Metabolism	Oxidative phosphorylation	-0.329285	-1.70614	-2.48108	1.49933e-05
97.9768	15.6738	H3O4P	Orthophosphate	8	Energy Metabolism	Oxidative phosphorylation__Photosynthesis__Peptidoglycan biosynthesis	-0.185553	-0.927527	-1.27929	1.07027e-05
745.09	16.6688	C21H30N7O17P3	NADPH	8	Energy Metabolism	Photosynthesis__Glutathione metabolism	-0.434498	-1.7982	-2.75321	3.44955e-06
238.069	13.6084	C8H14O8	3-Deoxy-D-manno-octulosonate	8	Glycan Biosynthesis and Metabolism	Lipopolysaccharide biosynthesis	-0.0692327	-1.52588	-2.01004	0.00199895
501.665	5.14592	C37H64N7O17P3S	trans-Hexadec-2-enoyl-CoA	6	Lipid Metabolism	Fatty acid elongation in mitochondria__Fatty acid metabolism	-0.391454	-1.60029	-2.31033	1.04842e-05
183.066	14.8706	C5H14NO4P	Choline phosphate	8	Lipid Metabolism	Glycerophospholipid metabolism__Glycine, serine and threonine metabolism	-0.291127	-0.860326	-1.03557	0.000256119
102.032	15.6044	C4H6O3	Acetoacetate	6	Lipid Metabolism	Synthesis and degradation of ketone bodies__Valine, leucine and isoleucine degradation__Tyrosine metabolism__Propanoate metabolism__Styrene degradation__Butanoate metabolism	-0.404013	-1.16989	-1.47989	4.94315e-06
243.219	4.39939	C14H29NO2	[FA amino(14:0)] 2-amino-tetradecanoic acid	8	Lipids: Fatty Acyls	Amino Fatty Acids	0.350724	0.646262	1.14537	0.00660634
158.094	5.14209	C8H14O3	FA oxo(8:0) oxo-octanoic acid	6	Lipids: Fatty Acyls	Fatty Acids and Conjugates	0.0988526	0.626528	1.02045	0.000172614
284.271	7.43971	C18H36O2	FA dimethyl(16:0)	8	Lipids: Fatty Acyls	Fatty Acids and Conjugates	0.0232569	0.860668	1.19202	0.0131198
174.126	5.1612	C9H18O3	[FA hydroxy(9:0)] 2-hydroxy-nonanoic acid	8	Lipids: Fatty Acyls	Fatty Acids and Conjugates	-0.0833709	1.38918	1.64431	2.20613e-08
712.6	4.20361	C46H80O5	DG(43:5)	6	Lipids: Glycerolipids	Diradylglycerols	0.347753	0.649996	1.00229	1.66895e-05
436.259	4.31047	C21H41O7P	PA(18:1(9Z)/0:0)	6	Lipids: Glycerophospholipids	Glycerolipid metabolism__Glycerophospholipid metabolism	0.275488	0.885522	1.08286	2.10825e-06
410.243	4.39084	C19H39O7P	LysoPA(16:0)	6	Lipids: Glycerophospholipids	Glycerophosphates	0.150386	0.59817	1.12872	4.49078e-07
672.473	3.77914	C37H69O8P	PA(34:2)	8	Lipids: Glycerophospholipids	Glycerophosphates	-0.243077	0.993778	1.00137	4.26496e-06
689.499	4.11757	C37H72NO8P	PE(32:1)	8	Lipids: Glycerophospholipids	Glycerophosphoethanolamines	0.540188	0.553103	1.09444	1.55595e-07
413.238	7.56127	C40H76O13P2	PGP(34:2)	8	Lipids: Glycerophospholipids	Undefined	-0.1958	-0.796084	-1.71611	0.000852286
386.115	11.0306	C24H18O5	[Fv hydrox] 8-Cinnamoyl-3,4-dihydro-5,7-dihydroxy-4-phenylcoumarin	6	Lipids: Polyketides	Flavonoids	-0.118557	-1.40818	-2.52254	4.47436e-07
191.025	14.5783	C6H9NO4S	a Cysteine adduct	6	Medium Contaminant	Undefined	-0.598506	-0.893318	-1.124	0.0011511
334.057	15.368	C11H15N2O8P	Nicotinamide D-ribonucleotide	10	Metabolism of Cofactors and Vitamins	Nicotinate and nicotinamide metabolism	-0.255463	-0.909837	-1.21557	0.00670743
254.09	22.7383	C11H14N2O5	N-Ribosylnicotinamide	8	Metabolism of Cofactors and Vitamins	Nicotinate and nicotinamide metabolism	-0.300278	-0.668493	-1.32472	0.000127231
687.15	9.62923	C21H35N7O13P2S	Dephospho-CoA	8	Metabolism of Cofactors and Vitamins	Pantothenate and CoA biosynthesis	-0.103799	-3.98545	-3.98545	8.72894e-09
299.077	14.8076	C9H18NO8P	D-4'-Phosphopantothenate	6	Metabolism of Cofactors and Vitamins	Pantothenate and CoA biosynthesis	-0.106524	-3.90115	-3.90115	1.88976e-06
136.038	10.21	C5H4N4O	Hypoxanthine	10	Nucleotide Metabolism	Purine metabolism	-0.196299	-1.04776	-1.6922	0.00173198
348.047	15.1781	C10H13N4O8P	IMP	8	Nucleotide Metabolism	Purine metabolism	-0.208063	-1.14252	-2.00285	0.000303398
347.063	13.5976	C10H14N5O7P	3'-AMP	8	Nucleotide Metabolism	Purine metabolism	-0.213397	-0.786539	-1.12411	7.50888e-06
364.042	17.5337	C10H13N4O9P	Xanthosine 5'-phosphate	10	Nucleotide Metabolism	Purine metabolism	-0.291428	-0.594394	-1.27619	0.00623774
252.086	9.63442	C10H12N4O4	Deoxyinosine	6	Nucleotide Metabolism	Purine metabolism	-0.388566	-2.17398	-3.42965	2.30356e-07
283.092	12.5884	C10H13N5O5	Guanosine	10	Nucleotide Metabolism	Purine metabolism	-0.492141	-2.95481	-3.53119	1.04542e-07
268.081	10.9078	C10H12N4O5	Inosine	10	Nucleotide Metabolism	Purine metabolism	-0.628376	-3.03945	-3.89305	1.36697e-09
463.074	17.7989	C14H18N5O11P	N6-(1,2-Dicarboxyethyl)-AMP	8	Nucleotide Metabolism	Purine metabolism__Alanine and aspartate metabolism	-0.163995	-1.66115	-1.93248	0.000529341
152.033	11.2412	C5H4N4O2	Xanthine	10	Nucleotide Metabolism	Purine metabolism__Caffeine metabolism	-0.0707767	-0.826802	-1.21863	0.000219839
284.076	12.0411	C10H12N4O6	Xanthosine	8	Nucleotide Metabolism	Purine metabolism__Caffeine metabolism	-0.28444	-1.36924	-1.89306	0.000467796
363.058	16.4149	C10H14N5O8P	GMP	8	Nucleotide Metabolism	Purine metabolism__Glutamate metabolism	-0.312914	-1.77309	-2.56018	3.88869e-08
522.991	18.5523	C10H16N5O14P3	GTP	10	Nucleotide Metabolism	Purine metabolism__Riboflavin metabolism__Folate biosynthesis	-0.194312	-0.818324	-1.55345	8.71867e-06
244.069	13.9257	C9H12N2O6	Pseudouridine	8	Nucleotide Metabolism	Pyrimidine metabolism	-0.1563	-1.19049	-1.57186	2.44817e-07
146.069	12.2515	C5H10N2O3	3-Ureidoisobutyrate	8	Nucleotide Metabolism	Pyrimidine metabolism	-0.163498	-0.803873	-1.0901	2.44578e-08
402.023	14.2777	C10H16N2O11P2	dTDP	6	Nucleotide Metabolism	Pyrimidine metabolism	-0.170061	-0.883217	-1.18911	8.97716e-06
483.968	17.1965	C9H15N2O15P3	UTP	10	Nucleotide Metabolism	Pyrimidine metabolism	-0.206781	-0.649637	-1.13434	0.000100363
403.018	16.6177	C9H15N3O11P2	CDP	8	Nucleotide Metabolism	Pyrimidine metabolism	-0.214366	-0.938725	-1.24422	2.18304e-05
323.052	15.5986	C9H14N3O8P	CMP	8	Nucleotide Metabolism	Pyrimidine metabolism	-0.286645	-1.4226	-1.69614	3.39396e-07
482.984	17.6877	C9H16N3O14P3	CTP	8	Nucleotide Metabolism	Pyrimidine metabolism	-0.295353	-1.1504	-1.75804	5.08265e-05
242.091	7.59972	C10H14N2O5	Thymidine	8	Nucleotide Metabolism	Pyrimidine metabolism	-0.35101	-0.853992	-1.35595	0.00249708
243.085	11.8991	C9H13N3O5	Cytidine	10	Nucleotide Metabolism	Pyrimidine metabolism	-0.357061	-1.34146	-1.76307	5.60039e-08
126.043	7.5934	C5H6N2O2	Thymine	8	Nucleotide Metabolism	Pyrimidine metabolism	-0.387916	-0.943442	-1.28597	0.00814194
227.091	10.4931	C9H13N3O4	Deoxycytidine	10	Nucleotide Metabolism	Pyrimidine metabolism	-0.411086	-1.1175	-1.22408	4.24987e-05
324.036	14.8413	C9H13N2O9P	UMP	10	Nucleotide Metabolism	Pyrimidine metabolism__Peptidoglycan biosynthesis	-0.304675	-1.48441	-2.08576	2.32099e-07
331.555	14.0566	C21H27N7O14P2	Fenugreekine	6	Nucleotide Metabolism	Undefined	-0.324631	-1.18494	-1.79061	5.50888e-06
276.096	16.8509	C10H16N2O7	Glu-Glu	8	Peptide(di-)	Acidic peptide	0.0790713	-0.582939	-1.30755	5.66824e-08
248.101	14.6521	C9H16N2O6	Glu-Thr	8	Peptide(di-)	Acidic peptide	-0.14135	-0.750732	-1.05969	3.52175e-06
247.153	15.8716	C10H21N3O4	Lys-Thr	8	Peptide(di-)	Basic peptide	0.13073	0.733902	1.02662	0.000205227
271.164	15.2922	C11H21N5O3	Pro-Arg	6	Peptide(di-)	Basic peptide	-0.0199713	-0.869072	-1.26731	1.47952e-08
289.139	18.1074	C10H19N5O5	Asp-Arg	6	Peptide(di-)	Basic peptide	-0.0422092	-0.76413	-1.50061	9.94075e-09
203.127	17.0373	C8H17N3O3	Lys-Gly	6	Peptide(di-)	Basic peptide	-0.151954	-0.996351	-1.27294	1.30859e-07
259.19	21.839	C12H25N3O3	Ile-Lys	8	Peptide(di-)	Basic peptide	-0.317734	-0.932155	-2.29784	1.59405e-05
259.153	14.0705	C11H21N3O4	Ile-Gln	6	Peptide(di-)	Hydrophobic peptide	-0.172455	-0.68661	-1.926	0.000615124
176.08	13.0263	C6H12N2O4	Ala-Ser	6	Peptide(di-)	Polar peptide	-0.0197595	-0.832622	-1.07513	2.02003e-06
247.117	18.2177	C9H17N3O5	Thr-Gln	6	Peptide(di-)	Polar peptide	-0.205091	-1.564	-3.08438	2.48245e-07
189.075	16.082	C6H11N3O4	Asn-Gly	6	Peptide(di-)	Polar peptide	-0.320343	-2.68648	-5.92313	0.00323005
389.155	15.2273	C14H23N5O8	Ala-Ala-Asn-Asp	6	Peptide(tetra-)	Acidic peptide	-0.0386936	-1.41524	-2.21139	8.01395e-07
435.142	14.1513	C15H25N5O8S	Ala-Asp-Cys-Gln	6	Peptide(tetra-)	Acidic peptide	-0.898544	-5.20092	-5.20092	0.00826019
503.197	15.7104	C18H29N7O10	Asn-Asp-Gln-Gln	6	Peptide(tetra-)	Acidic peptide	-3.99959	-3.99959	-3.99959	0.012647
503.234	15.9376	C19H33N7O9	Ala-Glu-Arg-Glu	8	Peptide(tetra-)	Basic peptide	0.768895	1.13079	1.47168	0.00152961
479.274	8.61205	C23H37N5O6	Ala-Lys-Val-Tyr	8	Peptide(tetra-)	Basic peptide	0.218819	-0.170468	-2.49952	0.00249983
345.176	16.778	C12H23N7O5	Arg-Gly-Gly-Gly	8	Peptide(tetra-)	Basic peptide	-0.0347599	-1.16263	-3.52024	0.000123756
544.272	16.2685	C20H36N10O8	Arg-Asn-Gln-Gln	6	Peptide(tetra-)	Basic peptide	-0.075399	-0.763901	-1.91712	5.65367e-05
399.223	15.323	C16H29N7O5	Ala-Gly-Pro-Arg	6	Peptide(tetra-)	Basic peptide	-0.0759458	-1.53485	-3.87703	5.74969e-08
403.243	13.5803	C17H33N5O6	Ala-Lys-Val-Ser	8	Peptide(tetra-)	Basic peptide	-0.0808199	-0.961762	-1.12707	0.000487709
403.181	16.1449	C14H25N7O7	Arg-Asp-Gly-Gly	6	Peptide(tetra-)	Basic peptide	-0.185256	-0.796698	-1.59352	0.0044374
371.217	15.2665	C16H29N5O5	Ala-Lys-Gly-Pro	6	Peptide(tetra-)	Basic peptide	-0.191623	-1.57086	-2.19855	9.954e-09
533.206	16.0791	C23H31N7O6S	Cys-Phe-Gln-His	6	Peptide(tetra-)	Basic peptide	-0.241094	-1.75682	-3.04701	2.39255e-08
531.19	16.0938	C23H29N7O6S	Cys-Trp-Ser-His	6	Peptide(tetra-)	Basic peptide	-0.283306	-1.75124	-3.25189	0.00175028
530.232	15.0513	C25H34N6O5S	His-Met-Phe-Pro	6	Peptide(tetra-)	Basic peptide	-0.452436	-4.60781	-4.60781	7.79138e-09
488.227	9.87635	C24H32N4O7	Glu-Phe-Pro-Pro	8	Peptide(tetra-)	Hydrophobic peptide	0.209061	-1.03782	-1.64913	4.17828e-05
390.175	16.3817	C15H26N4O8	Ala-Val-Asp-Ser	8	Peptide(tetra-)	Hydrophobic peptide	0.175646	1.57456	1.9131	1.3709e-09
531.27	9.7513	C26H37N5O7	Asp-Leu-Trp-Val	6	Peptide(tetra-)	Hydrophobic peptide	0.0307791	-1.04799	-1.28467	1.36011e-05
503.237	9.35203	C24H33N5O7	Ala-Leu-Trp-Asp	6	Peptide(tetra-)	Hydrophobic peptide	0.022253	-1.50961	-1.58157	1.32781e-07
388.196	10.817	C16H28N4O7	Ala-Glu-Gly-Ile	6	Peptide(tetra-)	Hydrophobic peptide	0.016484	-0.754233	-1.32431	2.67461e-06
504.168	18.0438	C23H28N4O7S	Cys-Gly-Tyr-Tyr	6	Peptide(tetra-)	Hydrophobic peptide	0.0113509	-0.773728	-1.22631	1.31603e-07
472.268	5.13914	C25H36N4O5	Ile-Phe-Pro-Pro	6	Peptide(tetra-)	Hydrophobic peptide	-0.0866336	-1.10053	-1.44799	0.000556995
574.274	8.172	C27H38N6O8	Glu-Ile-Gln-Trp	6	Peptide(tetra-)	Hydrophobic peptide	-0.0953078	-0.859766	-1.22186	5.64996e-05
472.269	7.55745	C25H36N4O5	Leu-Phe-Pro-Pro	6	Peptide(tetra-)	Hydrophobic peptide	-0.108581	-1.47298	-2.60278	0.000477456
521.195	16.7962	C23H31N5O7S	Asp-Trp-Val-Cys	6	Peptide(tetra-)	Hydrophobic peptide	-0.118754	-0.486841	-1.08461	3.23607e-05
406.185	9.13006	C19H26N4O6	Ala-Gly-Pro-Tyr	8	Peptide(tetra-)	Hydrophobic peptide	-0.12282	-0.732325	-1.0307	1.04529e-05
487.243	7.60976	C24H33N5O6	Gln-Phe-Pro-Pro	8	Peptide(tetra-)	Hydrophobic peptide	-0.126443	-1.45149	-1.41673	9.92635e-05
474.124	10.2341	C18H26N4O7S2	Cys-Cys-Ser-Tyr	6	Peptide(tetra-)	Hydrophobic peptide	-0.136793	-1.31146	-4.39878	4.05011e-07
436.126	15.5865	C15H24N4O9S	Asp-Met-Asp-Gly	6	Peptide(tetra-)	Hydrophobic peptide	-0.219534	-4.40201	-4.40201	0.0354077
354.19	14.193	C16H26N4O5	Ala-Ala-Pro-Pro	6	Peptide(tetra-)	Nonpolar peptide	0.0190675	-1.20825	-1.87651	5.44632e-08
427.207	13.1235	C18H29N5O7	Asn-Thr-Pro-Pro	8	Peptide(tetra-)	Polar peptide	-0.137135	-1.03664	-1.12493	2.08741e-05
388.17	13.736	C14H24N6O7	Ala-Ala-Asn-Asn	6	Peptide(tetra-)	Polar peptide	-0.243107	-1.73331	-3.22373	0.000132972
374.154	13.9327	C13H22N6O7	Ala-Asn-Asn-Gly	6	Peptide(tetra-)	Polar peptide	-0.410179	-0.803971	-1.52677	0.000215135
402.186	13.2607	C15H26N6O7	Ala-Ala-Asn-Gln	8	Peptide(tetra-)	Polar peptide	-0.554707	-2.04744	-2.82322	1.11796e-05
359.133	12.8278	C14H21N3O8	Glu-Asp-Pro	8	Peptide(tri-)	Acidic peptide	0.132578	-0.839594	-1.15653	4.66377e-06
315.143	14.2954	C13H21N3O6	Glu-Ala-Pro	8	Peptide(tri-)	Acidic peptide	-0.0185787	-1.09169	-0.855679	6.48382e-06
261.096	15.4469	C9H15N3O6	Ala-Asp-Gly	8	Peptide(tri-)	Acidic peptide	-0.0850532	-0.594158	-1.04722	3.10343e-06
291.107	15.4764	C10H17N3O7	Ala-Asp-Ser	6	Peptide(tri-)	Acidic peptide	-0.111881	-2.2458	-4.75809	1.78049e-08
305.123	14.6465	C11H19N3O7	Glu-Ala-Ser	8	Peptide(tri-)	Acidic peptide	-0.319024	-1.73272	-2.64498	1.35837e-06
332.206	14.1964	C14H28N4O5	Lys-Val-Ser	6	Peptide(tri-)	Basic peptide	-0.0480548	-0.470541	-1.44806	4.75393e-06
390.227	11.4902	C20H30N4O4	Lys-Phe-Pro	6	Peptide(tri-)	Basic peptide	-0.0532659	-0.928765	-1.30164	3.11052e-06
314.195	14.6626	C14H26N4O4	Lys-Ala-Pro	8	Peptide(tri-)	Basic peptide	-0.181821	-0.815749	-1.10343	1.22798e-08
342.226	13.2002	C16H30N4O4	Lys-Val-Pro	6	Peptide(tri-)	Basic peptide	-0.209536	-1.65004	-2.09194	2.69311e-07
429.237	12.4716	C22H31N5O4	Lys-Trp-Pro	8	Peptide(tri-)	Basic peptide	-0.244646	-1.66726	-1.90954	1.54495e-07
271.153	9.85269	C12H21N3O4	Val-Gly-Pro	6	Peptide(tri-)	Hydrophobic peptide	-0.0127896	-1.05874	-1.41784	6.02147e-07
347.169	10.8789	C14H25N3O7	Glu-Ile-Ser	6	Peptide(tri-)	Hydrophobic peptide	-0.100893	-0.824137	-1.00981	7.56888e-06
365.159	8.9404	C17H23N3O6	Glu-Ala-Phe	6	Peptide(tri-)	Hydrophobic peptide	-0.130647	-0.808891	-1.00742	7.3146e-06
379.141	12.0972	C14H25N3O7S	Glu-Met-Thr	8	Peptide(tri-)	Hydrophobic peptide	-0.356195	-1.74619	-4.68597	6.24107e-05
393.121	15.0353	C14H23N3O8S	Glu-Asp-Met	6	Peptide(tri-)	Hydrophobic peptide	-3.62993	-3.62993	-3.62993	0.0130105
290.123	16.5978	C10H18N4O6	Ala-Asn-Ser	8	Peptide(tri-)	Polar peptide	-0.153114	-1.88848	-2.2355	2.52045e-05
274.128	12.8544	C10H18N4O5	Ala-Ala-Asn	6	Peptide(tri-)	Polar peptide	-0.398267	-1.18299	-1.64567	0.000527675
248.064	16.6942	C8H12N2O7	L-beta-aspartyl-L-asparticacid	6	Peptides	Undefined	0.0599978	-1.57242	-2.65059	4.22992e-05
283.164	16.7079	C12H21N5O3	Lysyl-Histidine	8	Peptides	Undefined	0.0166005	-0.806663	-1.02341	0.000364473
261.133	18.0338	C10H19N3O5	Gammaglutamylornithine	6	Peptides	Undefined	0.0112978	-0.77161	-1.29706	1.86679e-08
310.116	13.5968	C14H18N2O6	Gamma-Glutamyltyrosine	6	Peptides	Undefined	-0.00659315	-0.648054	-1.1238	1.2555e-06
262.08	16.636	C9H14N2O7	L-beta-aspartyl-L-glutamicacid	6	Peptides	Undefined	-0.0779421	-0.841803	-1.38816	2.22851e-06
234.085	15.3348	C8H14N2O6	L-beta-aspartyl-L-threonine	6	Peptides	Undefined	-0.121556	-1.33937	-1.90718	1.55141e-07
246.121	15.2894	C10H18N2O5	L-beta-aspartyl-L-leucine	6	Peptides	Undefined	-0.218251	-0.602322	-1.05515	2.28915e-05
252.122	10.0927	C11H16N4O3	Prolyl-Histidine	8	Peptides	Undefined	-0.221023	-0.974937	-1.12274	1.96917e-06
233.101	11.0442	C8H15N3O5	Serinyl-Glutamine	6	Peptides	Undefined	-0.393385	-3.36544	-6.47895	9.98478e-07
287.159	13.7565	C11H21N5O4	Arginyl-Hydroxyproline	8	Peptides	Undefined	-0.821759	-4.70613	-4.70613	0.00776329
100.016	15.3831	C4H4O3	2-oxobut-3-enanoate	5	Undefined	3-methylquinoline degradation	-0.238267	-0.825963	-1.24715	0.000166142
122.048	14.0642	C6H6N2O	Picolinamide	5	Undefined	Glycerophosphoinositols	-0.475311	-0.979535	-1.172	0.000263395
96.0213	16.086	C5H4O2	Furfural	5	Undefined	methanofuran biosynthesis	-0.372654	-1.04833	-1.91478	9.43801e-06
141.985	14.543	C2H7O3PS	dimethylthiophosphate	7	Undefined	methyl parathion degradation	0.173567	1.09736	1.24433	1.64448e-05
904.281	15.9237	C42H51N6NiO13	coenzyme F430	5	Undefined	Porphyrin and chlorophyll metabolism	-0.157248	-1.34054	-2.83896	2.38297e-07
196.121	5.5135	C10H16N2O2	Fasoracetam	7	Undefined	Undefined	2.10904	0.238296	2.01617	5.71688e-06
264.09	5.20046	C16H12N2O2	Perlolyrine	7	Undefined	Undefined	1.8593	3.77454	4.6869	0.00448412
242.152	7.56693	C13H22O4	2-isocapryloyl-3R-hydroxymethyl-&gamma;-butyrolactone	7	Undefined	Undefined	0.83951	0.849819	1.08016	0.0482948
210.079	5.12948	C13H10N2O	2-Aminoacridone	5	Undefined	Undefined	0.325265	0.921163	1.34256	0.000233002
266.165	4.15282	C12H27O4P	Tributyl phosphate	7	Undefined	Undefined	0.278815	0.989265	1.40709	0.0485965
275.1	8.00892	C11H17NO7	Cardiospermin	7	Undefined	Undefined	0.259492	1.89913	2.53293	6.61548e-09
259.046	11.9311	C6H14NO8P	glycerophosphoserine	5	Undefined	Undefined	0.24495	0.791934	1.33773	3.0846e-06
669.627	5.45248	C41H83NO5	N-(2-hydroxytricosanoyl)-phytosphingosine	7	Undefined	Undefined	0.234278	1.04536	0.935613	0.00395322
307.09	10.2748	C11H17NO9	4-oxo-N-acetylneuraminate	7	Undefined	Undefined	0.20997	-2.31039	-3.05645	7.3434e-05
182.085	6.27522	C12H10N2	Harman	7	Undefined	Undefined	0.166288	0.674273	1.15754	0.0028353
182.085	6.90065	C12H10N2	Harman	7	Undefined	Undefined	0.140637	0.666952	1.13101	0.00136627
204.111	17.8235	C8H16N2O4	N5-(L-1-Carboxyethyl)-L-ornithine	5	Undefined	Undefined	0.111791	-0.556514	-1.20925	1.23018e-06
438.094	11.3411	C17H19N4O8P	Riboflavin cyclic-4',5'-phosphate	5	Undefined	Undefined	0.107794	0.802556	1.18779	0.000157035
177.079	8.43768	C10H11NO2	5-Hydroxytryptophol	7	Undefined	Undefined	0.0954976	-1.41399	-1.11536	7.31923e-06
232.056	10.1598	C13H12O2S	(2E,11Z)-5-[5-(Methylthio)-4-penten-2-ynyl]-2-furanacrolein	7	Undefined	Undefined	0.0709362	-1.3883	-1.6908	2.84579e-05
173.105	7.5685	C8H15NO3	N-Acetyl-L-leucine	5	Undefined	Undefined	0.0485325	-0.726521	-1.28405	0.000188816
275.148	16.6853	C11H21N3O5	Epsilon-(gamma-Glutamyl)-lysine	5	Undefined	Undefined	0.0253367	-0.898156	-1.60636	5.56388e-07
375.152	10.1383	C16H25NO9	Simmondsin	5	Undefined	Undefined	0.00506533	-2.45642	-2.93391	4.26034e-06
321.1	13.1841	C11H19N3O6S	gamma-L-Glutamyl-L-cysteinyl-beta-alanine	5	Undefined	Undefined	0.00286307	-0.657318	-1.29189	4.16946e-05
215.058	4.57024	C12H9NO3	Robustine	7	Undefined	Undefined	0	3.07993	4.64569	0.00282579
223.084	8.06983	C11H13NO4	Bendiocarb	5	Undefined	Undefined	-0.0162475	-0.923397	-1.47926	7.78272e-06
238.131	5.16129	C12H18N2O3	Secobarbital	5	Undefined	Undefined	-0.0171486	0.811331	1.13475	1.82996e-06
337.095	14.3733	C19H15NO5	Atheroline	5	Undefined	Undefined	-0.0272789	-4.33035	-4.33035	1.78437e-06
478.18	10.3892	C19H30N2O12	glcNAc-1,6-anhMurNAc	7	Undefined	Undefined	-0.0308124	1.26358	1.49874	1.72408e-05
278.127	11.1701	C14H18N2O4	L-phenylalanyl-L-hydroxyproline	7	Undefined	Undefined	-0.0420645	-0.765399	-1.08995	3.72487e-08
265.081	10.2032	C10H11N5O4	5'-Dehydroadenosine	5	Undefined	Undefined	-0.0433016	-1.27796	-2.22174	0.00037013
133.074	13.9359	C5H11NO3	1-deoxyxylonojirimycin	5	Undefined	Undefined	-0.055426	-0.44484	-1.06968	0.0137851
259.046	15.2324	C6H14NO8P	glycerophosphoserine	5	Undefined	Undefined	-0.0632477	-0.768908	-1.33996	0.00253939
173.105	7.09462	C8H15NO3	Isovalerylalanine	5	Undefined	Undefined	-0.0743235	-1.08647	-1.75918	5.4809e-06
237.085	12.8442	C8H15NO7	N-Acetyl-D-glucosaminate	5	Undefined	Undefined	-0.101004	-0.683131	-1.06369	0.00718674
181.041	11.8168	C5H11NO4S	DL-Methionine sulfone	7	Undefined	Undefined	-0.110478	6.23511	6.35345	7.00124e-11
383.143	17.0361	C14H25NO11	N-Acetyllactosamine	5	Undefined	Undefined	-0.14546	-0.426839	-1.03473	0.0106508
662.086	15.8708	C19H28N4O18P2	UDP-2,3-diacetamido-2,3-dideoxy-&alpha;-D-glucuronate	5	Undefined	Undefined	-0.148471	-1.03305	-1.30371	1.13757e-06
545.196	17.0731	C20H35NO16	alpha-D-Galactosyl-N-acetyllactosamine	7	Undefined	Undefined	-0.163783	-0.359536	-1.03145	0.00545349
203.079	17.079	C8H13NO5	2-acetamidoglucal	5	Undefined	Undefined	-0.167361	-0.3815	-1.04094	0.00396082
182.085	7.49864	C12H10N2	Harman	7	Undefined	Undefined	-0.176157	1.20871	1.50875	8.00393e-07
143.095	11.1079	C7H13NO2	4-(Trimethylammonio)but-2-enoate	5	Undefined	Undefined	-0.176992	-1.07552	-1.69178	1.89023e-05
422.083	16.7799	C12H23O14P	6-Phospho-beta-D-glucosyl-(1,4)-D-glucose	7	Undefined	Undefined	-0.180736	-1.44882	-2.00388	1.25529e-06
189.1	7.57614	C8H15NO4	2 -(Butylamido)-4-hydroxybutanoic acid	5	Undefined	Undefined	-0.185091	-0.960183	-1.10896	3.66129e-06
144.053	14.0793	C5H8N2O3	N-Nitrosoproline	5	Undefined	Undefined	-0.189651	-1.49574	-2.68017	5.26511e-06
222.074	12.7368	C8H14O7	6-Acetyl-D-glucose	5	Undefined	Undefined	-0.197646	-2.78236	-2.58058	0.00021362
383.107	14.1841	C14H17N5O8	Succinyladenosine	7	Undefined	Undefined	-0.203749	-1.37659	-1.97139	2.01447e-05
763.208	17.5975	C35H39O19	Glucuronosyletoposide	5	Undefined	Undefined	-0.209615	-1.70851	-3.63453	2.28978e-05
188.08	10.4534	C7H12N2O4	N-Acetylglutamine	7	Undefined	Undefined	-0.219089	-2.0517	-2.50878	7.78148e-07
289.127	13.215	C11H19N3O6	Ophthalmicacid	9	Undefined	Undefined	-0.23702	-1.4155	-2.26066	1.85751e-05
244.07	11.9506	C9H12N2O6	Orotidine(fragment)	5	Undefined	Undefined	-0.243701	-1.14617	-1.82168	8.81648e-07
264.078	12.9195	C9H16N2O5S	N-Acetylcystathionine	7	Undefined	Undefined	-0.255974	-1.58266	-3.01654	5.02179e-07
191.062	6.45775	C7H13NO3S	N-Acetylmethionine	7	Undefined	Undefined	-0.263434	-1.3312	-2.04435	3.45516e-06
324.105	15.7253	C10H28Cl2N2OP2	Polixetonium chloride	5	Undefined	Undefined	-0.285965	-0.936063	-1.61347	6.77802e-07
220.058	14.2416	C8H12O7	dihomocitrate	5	Undefined	Undefined	-0.297791	-1.67285	-4.57069	1.37546e-05
202.095	13.218	C8H14N2O4	Coprine	7	Undefined	Undefined	-0.307145	-1.19434	-1.54568	1.24083e-05
151.049	16.4111	C5H5N5O	2-Hydroxyadenine	5	Undefined	Undefined	-0.332215	-1.59775	-2.63228	2.65778e-07
188.116	12.9121	C8H16N2O3	&gamma;-glutamyl-isopropylamide	5	Undefined	Undefined	-0.336479	-1.49335	-1.94686	4.02318e-08
151.049	12.4512	C5H5N5O	8-Hydroxyadenine	7	Undefined	Undefined	-0.356842	-2.12608	-2.25603	3.17538e-07
407.104	13.7783	C19H21NO7S	Erysothiopine	5	Undefined	Undefined	-0.372284	-5.33678	-5.33678	0.0356566
220.052	13.2275	C7H12N2O4S	AMCC	5	Undefined	Undefined	-0.386018	-0.982274	-4.53608	6.63205e-06
348.111	13.0768	C20H16N2O4	Camptothecin	5	Undefined	Undefined	-0.397302	-2.00967	-2.59421	8.84176e-07
501.665	7.6212	C37H64N7O17P3S	Palmitelaidoyl-CoA	5	Undefined	Undefined	-0.42043	-1.52643	-2.06251	7.8491e-06
191.062	7.57629	C7H13NO3S	N-Acetylmethionine	7	Undefined	Undefined	-0.421854	-1.29943	-1.96596	4.50382e-07
541.061	14.0538	C15H21N5O13P2	Cyclic ADP-ribose	5	Undefined	Undefined	-0.450022	-1.28447	-1.73706	0.000139043
235.069	14.5876	C8H13NO7	N-Acetylgalactosaminate	5	Undefined	Undefined	-0.46375	-3.36599	-4.21911	7.21549e-06
205.095	9.83869	C8H15NO5	N-Acetyl-D-fucosamine	7	Undefined	Undefined	-0.49917	-0.886954	-1.38003	0.000869043
174.1	15.3074	C7H14N2O3	N5-Ethyl-L-glutamine	5	Undefined	Undefined	-0.560644	-1.36236	-1.96966	0.00114383
237.085	14.2322	C8H15NO7	N-Acetyl-D-glucosaminate	5	Undefined	Undefined	-0.616608	-1.13183	-4.08204	4.82576e-06
256.106	9.28176	C11H16N2O5	1-(beta-D-Ribofuranosyl)-1,4-dihydronicotinamide	7	Undefined	Undefined	-0.786311	-4.37714	-6.63669	1.20728e-06
496.049	14.7891	C20H16O15	3,5-Di-O-galloyl-1,4-galactarolactone	5	Undefined	Undefined	-1.02328	-2.60815	-3.50503	0.000188946
336.072	13.9301	C11H17N2O8P	NMNH	5	Undefined	Undefined	-2.26971	-5.4067	-5.4067	0.000380015
(C)
175.048	14.3276	C6H9NO5	N-Acetyl-L-aspartate	10	Amino Acid Metabolism	Alanine and aspartate metabolism	-0.234945	-1.32488	-1.36574	8.98577e-05
304.138	13.0085	C11H20N4O6	D-Nopaline	6	Amino Acid Metabolism	Arginine and proline metabolism	-0.00485189	-1.13978	-0.860632	0.00114159
247.069	16.9636	C9H13NO7	N-Succinyl-L-glutamate	8	Amino Acid Metabolism	Arginine and proline metabolism	-0.146371	-1.59468	-1.8419	0.0342716
129.043	14.0698	C5H7NO3	4-Oxoproline	8	Amino Acid Metabolism	Arginine and proline metabolism	-0.220976	-1.16795	-1.14074	0.000504607
189.064	13.7808	C7H11NO5	N-Acetyl-L-glutamate	10	Amino Acid Metabolism	Arginine and proline metabolism	-0.243865	-1.19393	-1.13315	0.000603395
174.1	13.5116	C7H14N2O3	N-Acetylornithine	6	Amino Acid Metabolism	Arginine and proline metabolism	-0.30139	-1.83615	-2.01886	0.000125074
128.059	13.5751	C5H8N2O2	gamma-Amino-gamma-cyanobutanoate	8	Amino Acid Metabolism	Cyanoamino acid metabolism	-0.153175	-1.73356	-1.68501	0.000334645
426.087	16.7582	C13H22N4O8S2	S-glutathionyl-L-cysteine	8	Amino Acid Metabolism	Cysteine metabolism	-1.22309	-1.12469	-2.40097	0.0170725
259.046	16.4089	C6H14NO8P	D-Glucosamine 6-phosphate	10	Amino Acid Metabolism	Glutamate metabolism__Aminosugars metabolism	-0.268982	-0.829812	-1.01863	0.00997978
250.062	13.9106	C8H14N2O5S	gamma-L-Glutamyl-L-cysteine	8	Amino Acid Metabolism	Glutamate metabolism__Glutathione metabolism	-0.0526329	-1.80851	-1.91848	6.08603e-06
146.069	14.9631	C5H10N2O3	L-Glutamine	10	Amino Acid Metabolism	Glutamate metabolism__Purine metabolism__Pyrimidine metabolism__D-Glutamine and D-glutamate metabolism__Nitrogen metabolism	-0.542487	-1.43343	-1.00603	0.00827212
131.07	14.6056	C4H9N3O2	Creatine	8	Amino Acid Metabolism	Glycine, serine and threonine metabolism__Arginine and proline metabolism	-0.147005	-2.11787	-1.99835	9.03308e-06
103.1	19.7111	C5H13NO	Choline	10	Amino Acid Metabolism	Glycine, serine and threonine metabolism__Glycerophospholipid metabolism	0.226641	-2.76488	-2.53732	4.34271e-07
121.02	13.5517	C3H7NO2S	L-Cysteine	8	Amino Acid Metabolism	Glycine, serine and threonine metabolism__Methionine metabolism__Cysteine metabolism__Penicillin and cephalosporin biosynthesis__Taurine and hypotaurine metabolism__Glutathione metabolism__Thiamine metabolism__Pantothenate and CoA biosynthesis	0.536595	1.09764	1.3382	0.00222843
169.085	12.9064	C7H11N3O2	N(pi)-Methyl-L-histidine	8	Amino Acid Metabolism	Histidine metabolism	-0.141164	-4.25871	-2.9447	3.99905e-07
203.08	12.6493	C8H13NO5	N2-Acetyl-L-aminoadipate	8	Amino Acid Metabolism	Lysine biosynthesis	-0.174039	-1.39754	-1.23096	0.00710725
203.079	11.9425	C8H13NO5	N2-Acetyl-L-aminoadipate	8	Amino Acid Metabolism	Lysine biosynthesis	-0.196622	-1.56752	-1.02111	0.00252911
190.095	14.67	C7H14N2O4	meso-2,6-Diaminoheptanedioate	6	Amino Acid Metabolism	Lysine biosynthesis	-0.210453	-1.44979	-1.50443	0.000312635
290.111	13.7824	C11H18N2O7	N-Succinyl-LL-2,6-diaminoheptanedioate	6	Amino Acid Metabolism	Lysine biosynthesis	-0.399344	-7.37185	-7.37185	5.35815e-06
525.633	17.3176	C35H55N7O26P2	UDP-N-acetylmuramoyl-L-alanyl-D-gamma-glutamyl-meso-2,6- diaminopimelate	8	Amino Acid Metabolism	Lysine biosynthesis__Peptidoglycan biosynthesis	0.159661	2.25012	1.44765	0.000361472
159.09	12.8289	C7H13NO3	5-Acetamidopentanoate	8	Amino Acid Metabolism	Lysine degradation	0.347945	3.33438	3.07344	1.143e-05
161.105	13.2923	C7H15NO3	L-Carnitine	8	Amino Acid Metabolism	Lysine degradation	-0.145264	-0.724285	-1.00136	0.000211045
188.153	21.4194	C9H20N2O2	N6,N6,N6-Trimethyl-L-lysine	10	Amino Acid Metabolism	Lysine degradation	-0.14805	-1.01367	-1.16823	0.000229456
129.079	12.4302	C6H11NO2	L-Pipecolate	10	Amino Acid Metabolism	Lysine degradation__Alkaloid biosynthesis II	-0.0525649	-1.05287	-0.669281	0.00273558
166.063	7.43903	C9H10O3	3-(3-Hydroxy-phenyl)-propanoic acid	8	Amino Acid Metabolism	Phenylalanine metabolism	0.0962625	-1.03565	-0.525459	0.00912527
182.058	8.76421	C9H10O4	3-(2,3-Dihydroxyphenyl)propanoate	8	Amino Acid Metabolism	Phenylalanine metabolism	-0.137898	-2.17818	-1.55401	6.06529e-06
114.032	16.0184	C5H6O3	2-Hydroxy-2,4-pentadienoate	6	Amino Acid Metabolism	Phenylalanine metabolism__Benzoate degradation via hydroxylation__Biphenyl degradation__Toluene and xylene degradation__1,4-Dichlorobenzene degradation__Fluorene degradation__Carbazole degradation__Ethylbenzene degradation__Styrene degradation	0.0341615	-1.00814	-1.16687	9.46521e-07
312.022	15.9751	C9H16N2O5Se	gamma-Glutamyl-Se-methylselenocysteine	8	Amino Acid Metabolism	Selenoamino acid metabolism	2.16486	4.12664	3.85059	0.000124223
175.063	8.51069	C10H9NO2	Indole-3-acetate	10	Amino Acid Metabolism	Tryptophan metabolism	0.291809	2.59105	2.07658	9.14914e-05
209.069	15.8004	C10H11NO4	4-Hydroxyphenylacetylglycine	6	Amino Acid Metabolism	Tyrosine metabolism	0.248051	-0.85713	-1.16464	0.000667222
152.047	5.1482	C8H8O3	3,4-Dihydroxyphenylacetaldehyde	8	Amino Acid Metabolism	Tyrosine metabolism__Alkaloid biosynthesis I	0.481413	1.5522	1.37066	0.00516837
152.047	7.57342	C8H8O3	4-Hydroxyphenylacetate	8	Amino Acid Metabolism	Tyrosine metabolism__Phenylalanine metabolism	0.139433	1.26849	0.824258	0.00242931
607.081	14.7655	C17H27N3O17P2	UDP-N-acetyl-D-glucosamine	10	Carbohydrate Metabolism	Aminosugars metabolism__Lipopolysaccharide biosynthesis__Peptidoglycan biosynthesis	-0.0551326	-0.754212	-1.01007	0.000499676
342.116	15.9409	C12H22O11	Lactose	10	Carbohydrate Metabolism	Galactose metabolism	-0.0301779	-1.1684	-1.29175	4.31783e-07
90.0317	15.8167	C3H6O3	(S)-Lactate	6	Carbohydrate Metabolism	Glycolysis / Gluconeogenesis__Pyruvate metabolism__Propanoate metabolism__Styrene degradation	-0.130144	-1.09425	-1.20587	3.96071e-07
150.053	11.9721	C5H10O5	D-Xylose	6	Carbohydrate Metabolism	Pentose and glucuronate interconversions__Starch and sucrose metabolism__Nucleotide sugars metabolism	-0.125189	-1.24677	-1.14672	1.78971e-05
379.105	15.7998	C13H21N3O8S	(R)-S-Lactoylglutathione	6	Carbohydrate Metabolism	Pyruvate metabolism	-0.0800378	-1.14506	-1.20189	0.004141
422.083	15.3623	C12H23O14P	alpha,alpha'-Trehalose 6-phosphate	6	Carbohydrate Metabolism	Starch and sucrose metabolism	0.00872547	-1.5322	-1.7089	1.835e-06
120.042	15.947	C4H8O4	D-Erythrose	6	Carbohydrate Metabolism	Undefined	-0.108894	-1.14618	-1.30947	3.61e-07
319.067	14.6461	C8H18NO10P	N-Gluconyl ethanolamine phosphate	6	Carbohydrate Metabolism	Undefined	-0.181677	-1.26822	-1.17461	9.60981e-05
210.074	10.1742	C7H14O7	Sedoheptulose	6	Energy Metabolism	Carbon fixation	0.20501	1.2423	1.13451	0.00333814
339.996	17.621	C6H14O12P2	D-Fructose 1,6-bisphosphate	8	Energy Metabolism	Carbon fixation	-0.00226189	-1.39312	-1.00424	0.0012706
215.056	15.5637	C5H14NO6P	sn-glycero-3-Phosphoethanolamine	8	Lipid Metabolism	Glycerophospholipid metabolism__Ether lipid metabolism	-0.30506	1.04292	0.424744	0.000198725
102.032	15.6044	C4H6O3	Acetoacetate	6	Lipid Metabolism	Synthesis and degradation of ketone bodies__Valine, leucine and isoleucine degradation__Tyrosine metabolism__Propanoate metabolism__Styrene degradation__Butanoate metabolism	-0.146656	-1.00107	-1.1376	4.2575e-07
170.167	4.35636	C11H22O	2-Undecanone	6	Lipids: Fatty Acyls	Oxygenated hydrocarbons	0	6.35103	5.68022	0.000506064
562.364	3.58204	C29H55O8P	PA(26:1)	6	Lipids: Glycerophospholipids	Glycerophosphates	0.221688	0.833914	1.03793	0.00561401
465.286	4.86319	C22H44NO7P	[LysoPC(14:1)] 1-(9Z-tetradecenoyl)-sn-glycero-3-phosphocholine	8	Lipids: Glycerophospholipids	Glycerophosphocholines	0.140407	1.08136	0.731329	0.0486986
734.51	3.70032	C39H75O10P	PG(33:1)	8	Lipids: Glycerophospholipids	Glycerophosphoglycerols	0.163028	1.13221	1.2223	2.88556e-05
1027.78	3.5673	C58H110NO11P	PS(52:0)	6	Lipids: Glycerophospholipids	Glycerophosphoserines	0.269228	1.32033	1.30338	1.29033e-06
777.552	3.77993	C41H80NO10P	PS(35:0)	6	Lipids: Glycerophospholipids	Glycerophosphoserines	0.220829	1.01554	0.882331	0.011008
570.969	7.57217	C78H140N2O38	GalNAcbeta1-3Galalpha1-3Galalpha1-3Galalpha1-3Galalpha1-4Galbeta1-4Glcbeta-Cer(d18:1/16:0)	8	Lipids: Sphingolipids	Neutral glycosphingolipids	0.250935	1.2615	0.895497	0.00116476
856.455	4.77272	C78H140N2O38	GalNAcbeta1-3Galalpha1-3Galalpha1-3Galalpha1-3Galalpha1-4Galbeta1-4Glcbeta-Cer(d18:1/16:0)	6	Lipids: Sphingolipids	Neutral glycosphingolipids	0.208957	1.03957	0.743686	0.00229996
136.038	10.21	C5H4N4O	Hypoxanthine	10	Nucleotide Metabolism	Purine metabolism	-0.156088	-1.01725	-1.22169	0.000725838
522.991	18.5523	C10H16N5O14P3	GTP	10	Nucleotide Metabolism	Purine metabolism__Riboflavin metabolism__Folate biosynthesis	-0.0205832	-1.36144	-0.927005	0.00240619
128.059	14.7349	C5H8N2O2	5,6-Dihydrothymine	8	Nucleotide Metabolism	Pyrimidine metabolism	-0.0695716	-1.3832	-0.903218	0.000233776
482.984	17.6877	C9H16N3O14P3	CTP	8	Nucleotide Metabolism	Pyrimidine metabolism	-0.101098	-1.09445	-0.666189	0.0157794
243.085	11.8991	C9H13N3O5	Cytidine	10	Nucleotide Metabolism	Pyrimidine metabolism	-0.120487	-1.06009	-1.21862	0.000182283
146.069	12.2515	C5H10N2O3	3-Ureidoisobutyrate	8	Nucleotide Metabolism	Pyrimidine metabolism	-0.21769	-1.09342	-1.04085	9.638e-05
276.096	10.8387	C10H16N2O7	Thymidine glycol	8	Nucleotide Metabolism	Undefined	0.049448	-0.892853	-1.13021	0.00561702
283.164	16.2116	C12H21N5O3	Lys-His	6	Peptide(di-)	Basic peptide	0.031069	-1.03681	-0.824595	0.00715581
233.137	16.6103	C9H19N3O4	Lys-Ser	6	Peptide(di-)	Basic peptide	-0.0640151	-1.18866	-1.01491	0.00596007
259.153	14.0705	C11H21N3O4	Ile-Gln	6	Peptide(di-)	Hydrophobic peptide	-0.0864669	-0.960556	-1.20057	0.00203934
202.132	11.7454	C9H18N2O3	Leu-Ala	8	Peptide(di-)	Hydrophobic peptide	-0.16433	-1.43759	-0.96358	0.027625
247.117	18.2177	C9H17N3O5	Thr-Gln	6	Peptide(di-)	Polar peptide	0.0149936	-1.20896	-1.32321	0.000683401
176.08	13.0263	C6H12N2O4	Ala-Ser	6	Peptide(di-)	Polar peptide	-0.0659057	-1.16561	-0.751891	0.00127772
435.142	14.1513	C15H25N5O8S	Ala-Asp-Cys-Gln	6	Peptide(tetra-)	Acidic peptide	-0.0527037	-1.01719	-1.11848	0.000230284
403.243	13.5803	C17H33N5O6	Ala-Lys-Val-Ser	8	Peptide(tetra-)	Basic peptide	0.676268	-4.68669	-4.68669	0.00825938
391.188	14.1125	C15H29N5O5S	Ala-Lys-Ala-Cys	8	Peptide(tetra-)	Basic peptide	0.0953622	-1.87217	-1.61097	0.00059612
345.176	16.778	C12H23N7O5	Arg-Gly-Gly-Gly	8	Peptide(tetra-)	Basic peptide	-0.0190491	-1.11857	-0.996239	0.0180522
474.124	10.2341	C18H26N4O7S2	Cys-Cys-Ser-Tyr	6	Peptide(tetra-)	Hydrophobic peptide	0.0283272	-1.50358	-1.23101	5.08157e-07
521.195	16.7962	C23H31N5O7S	Asp-Trp-Val-Cys	6	Peptide(tetra-)	Hydrophobic peptide	-0.0859665	-1.06701	-1.13449	4.28413e-07
390.175	16.3817	C15H26N4O8	Ala-Val-Asp-Ser	8	Peptide(tetra-)	Hydrophobic peptide	-0.787219	4.47678	3.90414	2.17378e-07
388.17	13.736	C14H24N6O7	Ala-Ala-Asn-Asn	6	Peptide(tetra-)	Polar peptide	0.179158	-1.2084	-1.42784	0.00816642
402.186	13.2607	C15H26N6O7	Ala-Ala-Asn-Gln	8	Peptide(tetra-)	Polar peptide	0.100989	-1.30332	-1.42551	0.00320894
319.138	17.107	C12H21N3O7	Glu-Ala-Thr	8	Peptide(tri-)	Acidic peptide	0.103042	1.28319	1.07914	0.000406789
305.123	14.6465	C11H19N3O7	Glu-Ala-Ser	8	Peptide(tri-)	Acidic peptide	-0.0644328	-0.950117	-1.10689	0.0003323
291.107	15.4764	C10H17N3O7	Ala-Asp-Ser	6	Peptide(tri-)	Acidic peptide	-0.0958175	-0.948458	-1.06514	0.00114336
406.163	16.9176	C14H26N6O6S	Glu-Arg-Cys	6	Peptide(tri-)	Basic peptide	0.174683	-6.46407	-3.7024	4.02409e-06
370.233	10.7585	C16H30N6O4	Val-Pro-Arg	8	Peptide(tri-)	Basic peptide	0.0101194	-1.00512	-0.818543	0.000718882
305.158	14.3998	C12H23N3O6	Ile-Ser-Ser	6	Peptide(tri-)	Hydrophobic peptide	0.562443	-1.31955	-0.605328	0.00324989
379.141	12.0972	C14H25N3O7S	Glu-Met-Thr	8	Peptide(tri-)	Hydrophobic peptide	-0.0719521	-1.24859	-1.00735	0.00055529
393.121	15.0353	C14H23N3O8S	Glu-Asp-Met	6	Peptide(tri-)	Hydrophobic peptide	-0.0887085	-1.14327	-0.872919	0.00015922
326.159	11.9698	C14H22N4O5	Asn-Pro-Pro	6	Peptide(tri-)	Polar peptide	0.653355	2.91711	3.24807	0.00180119
247.117	15.8752	C9H17N3O5	Ala-Ala-Ser	6	Peptide(tri-)	Polar peptide	0.610734	-1.88439	-0.867537	0.0046335
313.164	11.9891	C14H23N3O5	Thr-Pro-Pro	8	Peptide(tri-)	Polar peptide	0.168389	1.34677	1.27679	0.000342286
249.079	13.6898	C8H15N3O4S	Ala-Cys-Gly	8	Peptide(tri-)	Polar peptide	0.141945	-1.97448	-1.65624	0.00116769
247.117	12.1201	C9H17N3O5	Thr-Ala-Gly	6	Peptide(tri-)	Polar peptide	0.043271	-1.21913	-1.07302	0.00113966
283.164	16.7079	C12H21N5O3	Lysyl-Histidine	8	Peptides	Undefined	0.031069	-1.03681	-0.853757	0.00711393
218.09	14.8483	C8H14N2O5	gamma-L-Glutamyl-D-alanine	8	Peptides	Undefined	-0.0041126	-2.2417	-2.45175	3.89332e-07
246.121	12.8406	C10H18N2O5	L-beta-aspartyl-L-leucine	6	Peptides	Undefined	-0.100975	-1.03565	-0.769668	0.00321657
275.112	14.9842	C10H17N3O6	Gamma-Glutamylglutamine	8	Peptides	Undefined	-0.230753	-1.03607	-0.839012	1.89422e-06
287.159	13.7565	C11H21N5O4	Arginyl-Hydroxyproline	8	Peptides	Undefined	-0.248951	-1.12342	-1.33758	0.00499279
241.277	7.58227	C16H35N	Hexadeceylamin	5	Undefined	Intstd	-1.16409	0.218301	-0.205695	0.0373115
96.0213	16.086	C5H4O2	Furfural	5	Undefined	methanofuran biosynthesis	-0.082123	-1.21093	-1.2337	2.2707e-05
904.281	15.9237	C42H51N6NiO13	coenzyme F430	5	Undefined	Porphyrin and chlorophyll metabolism	0.0424417	-0.906845	-1.01731	6.58055e-07
275.1	8.00892	C11H17NO7	Cardiospermin	7	Undefined	Undefined	0.570658	4.49533	4.17188	5.84404e-06
438.094	11.3411	C17H19N4O8P	Riboflavin cyclic-4',5'-phosphate	5	Undefined	Undefined	0.515097	1.15394	1.05851	0.00995824
162.046	12.7291	C5H10N2O2S	Methomyl	7	Undefined	Undefined	0.41406	1.01619	1.15564	0.00260375
259.046	11.9311	C6H14NO8P	glycerophosphoserine	5	Undefined	Undefined	0.359236	1.59171	1.40176	3.40185e-05
232.056	10.1598	C13H12O2S	(2E,11Z)-5-[5-(Methylthio)-4-penten-2-ynyl]-2-furanacrolein	7	Undefined	Undefined	0.321753	1.71898	1.57336	6.55933e-05
373.077	14.546	C11H20NO11P	N-acetylmuramate 6-phosphate	7	Undefined	Undefined	0.282996	1.7077	0.759663	0.0188788
237.085	14.2322	C8H15NO7	N-Acetyl-D-glucosaminate	5	Undefined	Undefined	0.0650721	-0.811183	-1.04453	0.000775561
321.1	13.1841	C11H19N3O6S	gamma-L-Glutamyl-L-cysteinyl-beta-alanine	5	Undefined	Undefined	0.0578611	-2.02224	-2.09405	6.78499e-05
225.082	9.13577	C11H15NO2S	Ethiofencarb	5	Undefined	Undefined	0.0440347	-1.37274	-1.10663	1.42485e-05
197.08	12.7786	C8H11N3O3	N-Acetyl-L-histidine	5	Undefined	Undefined	0.00719075	-3.00481	-1.77587	5.7485e-05
337.095	14.3733	C19H15NO5	Atheroline	5	Undefined	Undefined	0.0012296	-1.04297	-1.17676	6.2818e-06
177.079	10.631	C10H11NO2	1,2-Dehydrosalsolinol	5	Undefined	Undefined	-0.00185213	-1.2183	-1.13718	4.0087e-06
185.051	9.31439	C8H11NO2S	5-(2-Hydroxyethyl)-4-methylthiazole acetate	5	Undefined	Undefined	-0.00808462	-1.42291	-1.2261	1.71206e-05
211.067	10.0264	C10H13NO2S	S-benzyl-D-cysteine	7	Undefined	Undefined	-0.0383957	-1.09954	-1.06124	3.03991e-06
496.049	14.7891	C20H16O15	3,5-Di-O-galloyl-1,4-galactarolactone	5	Undefined	Undefined	-0.055788	-1.18666	-1.59292	0.00052925
143.095	11.1079	C7H13NO2	4-(Trimethylammonio)but-2-enoate	5	Undefined	Undefined	-0.0594528	-0.59057	-1.00791	0.00162162
190.095	11.1687	C7H14N2O4	N5-acetyl-N5-hydroxy-L-ornithine	7	Undefined	Undefined	-0.0652278	-1.13782	-0.80407	2.00151e-05
177.079	8.43768	C10H11NO2	5-Hydroxytryptophol	7	Undefined	Undefined	-0.0829524	-1.04887	-0.824488	0.000776363
220.058	14.2416	C8H12O7	dihomocitrate	5	Undefined	Undefined	-0.0844721	-0.867607	-1.01416	4.09073e-05
244.07	11.9506	C9H12N2O6	Orotidine(fragment)	5	Undefined	Undefined	-0.118873	-0.92288	-1.05634	1.45355e-05
264.09	5.20046	C16H12N2O2	Perlolyrine	7	Undefined	Undefined	-0.12168	2.54227	1.89609	0.00743793
293.111	10.1143	C11H19NO8	N-Acetylmuramate	5	Undefined	Undefined	-0.12918	1.44493	0.650892	0.027338
265.081	10.2032	C10H11N5O4	5'-Dehydroadenosine	5	Undefined	Undefined	-0.133717	-1.20569	-1.2099	0.000397365
226.107	11.3268	C9H14N4O3	(6R)-6-(L-Erythro-1,2-Dihydroxypropyl)-5,6,7,8-tetrahydro-4a-hydroxypterin	7	Undefined	Undefined	-0.136298	-2.02371	-1.5523	0.000181373
191.062	7.57629	C7H13NO3S	N-Acetylmethionine	7	Undefined	Undefined	-0.147668	-1.06059	-1.0784	0.000107565
264.078	12.9195	C9H16N2O5S	N-Acetylcystathionine	7	Undefined	Undefined	-0.160023	-1.64317	-1.13966	0.00104918
202.095	13.218	C8H14N2O4	Coprine	7	Undefined	Undefined	-0.179754	-0.994682	-1.00159	0.000251188
181.041	11.8168	C5H11NO4S	DL-Methionine sulfone	7	Undefined	Undefined	-0.228501	5.41101	5.37639	2.38774e-10
259.046	15.2324	C6H14NO8P	glycerophosphoserine	5	Undefined	Undefined	-0.229922	-0.571873	-1.06192	0.0225499
246.05	12.5834	C6H15O8P	Glycerophosphoglycerol	7	Undefined	Undefined	-0.249698	1.1502	0.725123	0.000138724
143.058	9.15806	C6H9NO3	Vinylacetylglycine	7	Undefined	Undefined	-0.275001	-1.25762	-1.16085	0.0099096
208.061	9.29888	C6H13N2O4P	N-acetyl-demethylphophinothricin	5	Undefined	Undefined	-0.29134	-1.38156	-1.66836	0.0194946
188.116	12.9121	C8H16N2O3	&gamma;-glutamyl-isopropylamide	5	Undefined	Undefined	-0.302562	-1.38384	-1.45961	2.36136e-05
336.072	13.9301	C11H17N2O8P	NMNH	5	Undefined	Undefined	-0.336085	-1.03879	-1.34709	0.0437002
196.121	5.5135	C10H16N2O2	Fasoracetam	7	Undefined	Undefined	-1.23422	-1.36747	0.330792	0.00524114
129.152	13.7732	C8H19N	Octylamine	7	Undefined	Undefined	-2.95652	-2.80458	-2.68564	1.97645e-11
